# Supplementary material for: (Z)-3-(2-Hy­droxy­eth­yl)-2-(phenyl­imino)-1,3-thia­zolidin-4-one
Source: Acta Crystallogr Sect E Struct Rep Online. 2012 Jul 7;68(Pt 8):o2371–2. doi: 10.1107/S1600536812030243 (PMC3414302; doi:10.1107/S1600536812030243)
Supplement: Supplementary file 1 [file e-68-o2371-sup1.cif]

##############################################################################
#                                                                            #
# This CIF contains the data in a paper accepted for publication in          #
# Acta Crystallographica Section E. It conforms to the requirements of       #
# Notes for Authors for Acta Crystallographica Section E, and has been       #
# peer reviewed under the auspices of the IUCr Commission on Journals.       #
#                                                                            #
# Full details of the Crystallographic Information File format               #
# are given in the paper "The Crystallographic Information File (CIF):       #
# a New Standard Archive File for Crystallography" by S. R. Hall, F. H.      #
# Allen and I. D. Brown [Acta Cryst. (1991), A47, 655-685].                  #
#                                                                            #
# The current version of the core CIF dictionary is obtainable from          #
# ftp://ftp.iucr.org/pub/cif_core.dic.                                       #
#                                                                            #
# Software is freely available for graphical display of the structure(s)     #
# in this CIF. For information consult the CIF software page                 #
# http://www.iucr.org/resources/cif/software.                                #
#                                                                            #
# This file may be used for bona fide research purposes within the           #
# scientific community so long as proper attribution is given to the journal # 
# article from which it was obtained.                                        #
#                                                                            #
##############################################################################
data_global
_audit_creation_method     SHELXL-97
_journal_date_recd_electronic     2012-07-02
_journal_date_accepted     2012-07-02
_journal_name_full     'Acta Crystallographica, Section E'
_journal_year     2012
_journal_volume     68
_journal_issue      8
_journal_page_first     o2371
_journal_page_last     o2372
_journal_paper_category     QO
_journal_paper_doi     10.1107/S1600536812030243
_journal_coeditor_code     TK5126
_publ_contact_author_name     'Professor Jim Simpson'
_publ_contact_author_address
;
        Department of Chemistry
        University of Otago
        PO Box 56
        Dunedin
        New Zealand
;
_publ_contact_author_email     jsimpson@alkali.otago.ac.nz
_publ_contact_author_fax     0064-3-479-7906
_publ_contact_author_phone     0064-3-479-7914
_publ_section_title
;
(<i>Z</i>)-3-(2-Hydroxyethyl)-2-(phenylimino)-1,3-thiazolidin-4-one
;
loop_
    _publ_author_name
    _publ_author_address
    'Shaaban K. Mohamed'
;
       Chemistry and Environmental Division,
       Manchester Metropolitan University,
       Manchester M1 5GD,
       England
;
    'Antar A. Abdelhamid'
;      Chemistry and Environmental Division,
       Manchester Metropolitan University,
       Manchester M1 5GD,
       England
;
    'Sabry H. H. Younes'
;      Chemistry Department,
       Faculty of Science,
       Sohag University,
       Sohag 82524,
       Egypt
;
    'Mahmoud A. A. Elremaily'
;      Chemistry Department,
       Faculty of Science,
       Sohag University,
       Sohag 82524,
       Egypt
;
    'Simpson, Jim'
;       Department of Chemistry
        University of Otago
        PO Box 56
        Dunedin
        New Zealand
;
data_I
_audit_creation_method     SHELXL-97
_chemical_name_systematic
;
(<i>Z</i>)-3-(2-Hydroxyethyl)-2-(phenylimino)-1,3-thiazolidin-4-one
;
_chemical_name_common     ?
_chemical_formula_moiety     'C11 H12 N2 O2 S'
_chemical_formula_sum     'C11 H12 N2 O2 S'
_chemical_formula_iupac     'C11 H12 N2 O2 S'
_chemical_formula_weight     236.29
_chemical_melting_point     ?
_symmetry_cell_setting     monoclinic
_symmetry_space_group_name_H-M     'P 21/c'
_symmetry_space_group_name_Hall     '-P 2ybc'
loop_
    _symmetry_equiv_pos_as_xyz
    'x, y, z'
    '-x, y+1/2, -z+1/2'
    '-x, -y, -z'
    'x, -y-1/2, z-1/2'
_cell_length_a     11.9612(6)
_cell_length_b     6.9478(3)
_cell_length_c     13.1554(6)
_cell_angle_alpha     90.00
_cell_angle_beta     91.244(2)
_cell_angle_gamma     90.00
_cell_volume     1093.01(9)
_cell_formula_units_Z     4
_cell_measurement_reflns_used     5327
_cell_measurement_theta_min     3.32
_cell_measurement_theta_max     27.59
_cell_measurement_temperature     91(2)
_exptl_crystal_description     'irregular block'
_exptl_crystal_colour     'yellow'
_exptl_crystal_size_max     0.40
_exptl_crystal_size_mid     0.26
_exptl_crystal_size_min     0.11
_exptl_crystal_density_diffrn     1.436
_exptl_crystal_density_meas     ?
_exptl_crystal_density_method     'not measured'
_exptl_crystal_F_000     496
_exptl_absorpt_coefficient_mu     0.282
_exptl_absorpt_correction_type     multi-scan
_exptl_absorpt_process_details     '(SADABS; Bruker, 2011)'
_exptl_absorpt_correction_T_min     0.6926
_exptl_absorpt_correction_T_max     0.7456
_exptl_special_details
;
;
_diffrn_ambient_temperature     91(2)
_diffrn_radiation_type     MoK\a
_diffrn_radiation_wavelength     0.71073
_diffrn_radiation_source     'fine-focus sealed tube'
_diffrn_radiation_monochromator     graphite
_diffrn_measurement_device_type     'Bruker APEXII CCD area-detector'
_diffrn_measurement_method     '\f and \w scans'
_diffrn_detector_area_resol_mean     ?
_diffrn_reflns_number     17811
_diffrn_reflns_av_R_equivalents     0.0381
_diffrn_reflns_av_sigmaI/netI     0.0258
_diffrn_reflns_theta_min     3.10
_diffrn_reflns_theta_max     27.69
_diffrn_reflns_theta_full     27.69
_diffrn_measured_fraction_theta_max     0.996
_diffrn_measured_fraction_theta_full     0.996
_diffrn_reflns_limit_h_min     -15
_diffrn_reflns_limit_h_max     15
_diffrn_reflns_limit_k_min     -9
_diffrn_reflns_limit_k_max     9
_diffrn_reflns_limit_l_min     -17
_diffrn_reflns_limit_l_max     15
_diffrn_standards_number     0
_diffrn_standards_interval_count     ?
_diffrn_standards_interval_time     ?
_diffrn_standards_decay_%     ?
_refine_special_details
;
Refinement of <i>F</i>^2^ against ALL reflections. The weighted <i>R</i>-factor
<i>wR</i> and goodness of fit <i>S</i> are based on <i>F</i>^2^, conventional
<i>R</i>-factors <i>R</i> are based on <i>F</i>, with <i>F</i> set to zero for
negative <i>F</i>^2^. The threshold expression of <i>F</i>^2^ >
\s(<i>F</i>^2^) is used only for calculating <i>R</i>-factors(gt) <i>etc</i>.
and is not relevant to the choice of reflections for refinement.
<i>R</i>-factors based on <i>F</i>^2^ are statistically about twice as large
as those based on <i>F</i>, and <i>R</i>- factors based on ALL data will be
even larger.
;
_reflns_number_total     2547
_reflns_number_gt     2150
_reflns_threshold_expression     I>2\s(I)
_refine_ls_structure_factor_coef     Fsqd
_refine_ls_matrix_type     full
_refine_ls_R_factor_all     0.0490
_refine_ls_R_factor_gt     0.0409
_refine_ls_wR_factor_gt     0.0950
_refine_ls_wR_factor_ref     0.0998
_refine_ls_goodness_of_fit_ref     1.075
_refine_ls_restrained_S_all     1.183
_refine_ls_number_reflns     2547
_refine_ls_number_parameters     157
_refine_ls_number_restraints     6
_refine_ls_hydrogen_treatment     constr
_refine_ls_weighting_scheme     calc
_refine_ls_weighting_details
         'calc w=1/[\s^2^(Fo^2^)+(0.0373P)^2^+0.9645P] where P=(Fo^2^+2Fc^2^)/3'
_atom_sites_solution_hydrogens     geom
_atom_sites_solution_primary     direct
_atom_sites_solution_secondary     difmap
_refine_ls_shift/su_max     0.000
_refine_ls_shift/su_mean     0.000
_refine_diff_density_max     0.785
_refine_diff_density_min     -0.679
_refine_ls_extinction_method     none
_refine_ls_extinction_coef     ?
loop_
    _atom_type_symbol
    _atom_type_description
    _atom_type_scat_dispersion_real
    _atom_type_scat_dispersion_imag
    _atom_type_scat_source
    'C' 'C' 0.0033 0.0016
                         'International Tables Vol C Tables 4.2.6.8 and 6.1.1.4'
    'H' 'H' 0.0000 0.0000
                         'International Tables Vol C Tables 4.2.6.8 and 6.1.1.4'
    'N' 'N' 0.0061 0.0033
                         'International Tables Vol C Tables 4.2.6.8 and 6.1.1.4'
    'O' 'O' 0.0106 0.0060
                         'International Tables Vol C Tables 4.2.6.8 and 6.1.1.4'
    'S' 'S' 0.1246 0.1234
                         'International Tables Vol C Tables 4.2.6.8 and 6.1.1.4'
_computing_data_collection     'APEX2 (Bruker, 2011)'
_computing_cell_refinement     'APEX2 and SAINT (Bruker, 2011)'
_computing_data_reduction     'SAINT (Bruker, 2011)'
_computing_structure_solution
;
SHELXS97 (Sheldrick, 2008) and TITAN (Hunter & Simpson, 1999)
;
_computing_structure_refinement
;
SHELXL97 (Sheldrick, 2008) and TITAN (Hunter & Simpson, 1999)
;
_computing_molecular_graphics
;
SHELXTL (Sheldrick, 2008) and Mercury (Macrae <i>et al.</i>,
2008)
;
_computing_publication_material
;
SHELXL97 (Sheldrick, 2008), enCIFer (Allen <i>et al.</i>, 2004),
PLATON
(Spek, 2009) and publCIF (Westrip, 2010)
;
loop_
    _atom_site_type_symbol
    _atom_site_label
    _atom_site_fract_x
    _atom_site_fract_y
    _atom_site_fract_z
    _atom_site_U_iso_or_equiv
    _atom_site_adp_type
    _atom_site_calc_flag
    _atom_site_refinement_flags
    _atom_site_occupancy
    _atom_site_symmetry_multiplicity
    _atom_site_disorder_assembly
    _atom_site_disorder_group
    S S1 0.27696(4) 0.19764(7) 0.90742(4) 0.02132(14) Uani d . 1 1 . .
    C C1 0.18673(18) 0.0254(3) 0.96766(16) 0.0261(4) Uani d . 1 1 . .
    H H1A 0.1232 -0.0083 0.9216 0.031 Uiso calc R 1 1 . .
    H H1B 0.2287 -0.0937 0.9843 0.031 Uiso calc R 1 1 . .
    C C2 0.14480(17) 0.1172(3) 1.06312(15) 0.0248(4) Uani d . 1 1 . .
    O O1 0.08555(15) 0.0341(2) 1.12382(12) 0.0393(4) Uani d . 1 1 . .
    N N1 0.17971(13) 0.3030(2) 1.07448(12) 0.0204(3) Uani d . 1 1 . .
    C C4 0.24668(14) 0.3775(3) 0.99792(13) 0.0172(4) Uani d . 1 1 . .
    N N5 0.28128(12) 0.5494(2) 1.00068(11) 0.0180(3) Uani d . 1 1 . .
    C C6 0.34388(14) 0.6235(3) 0.91831(14) 0.0171(4) Uani d . 1 1 . .
    C C7 0.29991(15) 0.6270(3) 0.81901(14) 0.0196(4) Uani d . 1 1 . .
    H H7 0.2298 0.5682 0.8039 0.023 Uiso calc R 1 1 . .
    C C8 0.35896(16) 0.7167(3) 0.74242(15) 0.0213(4) Uani d . 1 1 . .
    H H8 0.3292 0.7179 0.6749 0.026 Uiso calc R 1 1 . .
    C C9 0.46134(17) 0.8049(3) 0.76381(15) 0.0234(4) Uani d . 1 1 . .
    H H9 0.5014 0.8661 0.7113 0.028 Uiso calc R 1 1 . .
    C C10 0.50430(16) 0.8025(3) 0.86274(15) 0.0233(4) Uani d . 1 1 . .
    H H10 0.5742 0.8623 0.8777 0.028 Uiso calc R 1 1 . .
    C C11 0.44593(15) 0.7135(3) 0.94010(14) 0.0201(4) Uani d . 1 1 . .
    H H11 0.4755 0.7139 1.0077 0.024 Uiso calc R 1 1 . .
    C C12 0.14901(17) 0.4171(3) 1.16360(15) 0.0255(4) Uani d . 1 1 B .
    H H12A 0.2113 0.5057 1.1812 0.031 Uiso calc R 1 1 . .
    H H12B 0.1393 0.3292 1.2220 0.031 Uiso calc R 1 1 . .
    C C13 0.0447(2) 0.5319(4) 1.14846(19) 0.0439(6) Uani d U 1 1 . .
    H H13A -0.0167 0.4364 1.1469 0.053 Uiso calc R 1 1 A 1
    H H13B 0.0363 0.6054 1.2123 0.053 Uiso calc R 1 1 A 1
    O O2 0.0188(2) 0.6593(4) 1.0724(2) 0.0241(8) Uani d P 0.517(4) 1 B 1
    H H2 0.0483 0.7663 1.0856 0.036 Uiso calc PR 0.517(4) 1 B 1
    O O3 -0.0418(2) 0.4527(5) 1.1267(2) 0.0316(9) Uani d P 0.483(4) 1 B 2
    H H3 -0.0409 0.4168 1.0658 0.047 Uiso calc PR 0.483(4) 1 B 2
loop_
    _atom_site_aniso_label
    _atom_site_aniso_U_11
    _atom_site_aniso_U_22
    _atom_site_aniso_U_33
    _atom_site_aniso_U_12
    _atom_site_aniso_U_13
    _atom_site_aniso_U_23
    S1 0.0221(2) 0.0226(3) 0.0195(2) 0.00206(18) 0.00538(17) -0.00315(18)
    C1 0.0326(10) 0.0206(10) 0.0254(10) -0.0003(8) 0.0066(8) -0.0018(8)
    C2 0.0280(10) 0.0244(10) 0.0221(10) -0.0040(8) 0.0038(8) -0.0013(8)
    O1 0.0548(10) 0.0346(9) 0.0292(8) -0.0195(8) 0.0170(7) -0.0056(7)
    N1 0.0211(8) 0.0236(8) 0.0166(8) -0.0037(6) 0.0043(6) -0.0034(6)
    C4 0.0140(8) 0.0230(9) 0.0146(8) 0.0029(7) -0.0001(6) -0.0010(7)
    N5 0.0161(7) 0.0229(8) 0.0150(7) 0.0014(6) 0.0010(6) -0.0006(6)
    C6 0.0181(8) 0.0163(8) 0.0170(9) 0.0037(7) 0.0029(7) -0.0007(7)
    C7 0.0197(8) 0.0203(9) 0.0187(9) 0.0040(7) 0.0008(7) -0.0016(7)
    C8 0.0280(9) 0.0186(9) 0.0172(9) 0.0058(7) 0.0014(7) 0.0014(7)
    C9 0.0302(10) 0.0182(9) 0.0220(10) 0.0017(8) 0.0066(8) 0.0043(8)
    C10 0.0221(9) 0.0205(9) 0.0272(10) -0.0028(7) 0.0018(8) 0.0020(8)
    C11 0.0223(9) 0.0191(9) 0.0187(9) 0.0009(7) -0.0014(7) 0.0013(7)
    C12 0.0322(10) 0.0290(10) 0.0157(9) -0.0098(8) 0.0084(8) -0.0067(8)
    C13 0.0564(10) 0.0410(10) 0.0346(9) 0.0164(8) 0.0045(8) -0.0037(8)
    O2 0.0295(15) 0.0209(14) 0.0217(15) -0.0021(11) -0.0001(11) -0.0017(11)
    O3 0.0208(15) 0.054(2) 0.0197(16) 0.0020(14) 0.0030(11) -0.0044(15)
_geom_special_details
;
All e.s.d.'s (except the e.s.d. in the dihedral angle between two l.s. planes)
are estimated using the full covariance matrix. The cell e.s.d.'s are taken
into account individually in the estimation of e.s.d.'s in distances, angles
and torsion angles; correlations between e.s.d.'s in cell parameters are only
used when they are defined by crystal symmetry. An approximate (isotropic)
treatment of cell e.s.d.'s is used for estimating e.s.d.'s involving l.s.
planes.
;
loop_
    _geom_bond_atom_site_label_1
    _geom_bond_atom_site_label_2
    _geom_bond_site_symmetry_2
    _geom_bond_distance
    _geom_bond_publ_flag
    S1 C4 . 1.7689(19) ?
    S1 C1 . 1.806(2) ?
    C1 C2 . 1.504(3) ?
    C1 H1A . 0.9900 ?
    C1 H1B . 0.9900 ?
    C2 O1 . 1.224(2) ?
    C2 N1 . 1.364(3) ?
    N1 C4 . 1.400(2) ?
    N1 C12 . 1.469(2) ?
    C4 N5 . 1.264(2) ?
    N5 C6 . 1.427(2) ?
    C6 C11 . 1.396(3) ?
    C6 C7 . 1.398(3) ?
    C7 C8 . 1.391(3) ?
    C7 H7 . 0.9500 ?
    C8 C9 . 1.393(3) ?
    C8 H8 . 0.9500 ?
    C9 C10 . 1.389(3) ?
    C9 H9 . 0.9500 ?
    C10 C11 . 1.392(3) ?
    C10 H10 . 0.9500 ?
    C11 H11 . 0.9500 ?
    C12 C13 . 1.490(3) ?
    C12 H12A . 0.9900 ?
    C12 H12B . 0.9900 ?
    C13 O3 . 1.202(4) ?
    C13 O2 . 1.367(4) ?
    C13 H13A . 0.9900 ?
    C13 H13B . 0.9900 ?
    O2 H2 . 0.8400 ?
    O3 H3 . 0.8400 ?
loop_
    _geom_angle_atom_site_label_1
    _geom_angle_atom_site_label_2
    _geom_angle_atom_site_label_3
    _geom_angle_site_symmetry_1
    _geom_angle_site_symmetry_3
    _geom_angle
    _geom_angle_publ_flag
    C4 S1 C1 . . 92.29(9) ?
    C2 C1 S1 . . 107.38(14) ?
    C2 C1 H1A . . 110.2 ?
    S1 C1 H1A . . 110.2 ?
    C2 C1 H1B . . 110.2 ?
    S1 C1 H1B . . 110.2 ?
    H1A C1 H1B . . 108.5 ?
    O1 C2 N1 . . 123.72(18) ?
    O1 C2 C1 . . 123.58(19) ?
    N1 C2 C1 . . 112.69(17) ?
    C2 N1 C4 . . 116.73(16) ?
    C2 N1 C12 . . 121.13(16) ?
    C4 N1 C12 . . 122.13(16) ?
    N5 C4 N1 . . 121.38(16) ?
    N5 C4 S1 . . 127.96(14) ?
    N1 C4 S1 . . 110.59(13) ?
    C4 N5 C6 . . 119.74(16) ?
    C11 C6 C7 . . 119.60(17) ?
    C11 C6 N5 . . 118.48(16) ?
    C7 C6 N5 . . 121.54(16) ?
    C8 C7 C6 . . 119.88(17) ?
    C8 C7 H7 . . 120.1 ?
    C6 C7 H7 . . 120.1 ?
    C7 C8 C9 . . 120.61(18) ?
    C7 C8 H8 . . 119.7 ?
    C9 C8 H8 . . 119.7 ?
    C10 C9 C8 . . 119.34(18) ?
    C10 C9 H9 . . 120.3 ?
    C8 C9 H9 . . 120.3 ?
    C9 C10 C11 . . 120.61(18) ?
    C9 C10 H10 . . 119.7 ?
    C11 C10 H10 . . 119.7 ?
    C10 C11 C6 . . 119.96(17) ?
    C10 C11 H11 . . 120.0 ?
    C6 C11 H11 . . 120.0 ?
    N1 C12 C13 . . 113.91(18) ?
    N1 C12 H12A . . 108.8 ?
    C13 C12 H12A . . 108.8 ?
    N1 C12 H12B . . 108.8 ?
    C13 C12 H12B . . 108.8 ?
    H12A C12 H12B . . 107.7 ?
    O3 C13 O2 . . 86.7(3) ?
    O3 C13 C12 . . 120.0(3) ?
    O2 C13 C12 . . 128.4(2) ?
    O2 C13 H13A . . 105.2 ?
    C12 C13 H13A . . 105.2 ?
    O3 C13 H13B . . 109.6 ?
    O2 C13 H13B . . 105.2 ?
    C12 C13 H13B . . 105.2 ?
    H13A C13 H13B . . 105.9 ?
    C13 O2 H2 . . 109.5 ?
    C13 O3 H3 . . 109.5 ?
loop_
    _geom_hbond_atom_site_label_D
    _geom_hbond_atom_site_label_H
    _geom_hbond_atom_site_label_A
    _geom_hbond_site_symmetry_A
    _geom_hbond_distance_DH
    _geom_hbond_distance_HA
    _geom_hbond_distance_DA
    _geom_hbond_angle_DHA
    O2 H2 O1 1_565 0.84 1.98 2.802(3) 168
    C13 H13B O1 2_557 0.99 2.67 3.407(3) 131
    C1 H1A O1 3_557 0.99 2.56 3.472(3) 153
    C12 H12B S1 4_566 0.99 2.92 3.613(2) 128
    C1 H1B N5 1_545 0.99 2.57 3.519(3) 162
    C9 H9 Cg2 2_645 0.95 2.77 3.5731(16) 142
_iucr_refine_instructions_details
;
TITL sm41 in P2(1)/c
CELL 0.71073  11.9612   6.9478  13.1554  90.000  91.244  90.000
ZERR    4.00   0.0006   0.0003   0.0006   0.000   0.002   0.000
LATT  1
SYMM -X, 0.5+Y, 0.5-Z
SFAC C H N O S
UNIT 44 48 8 8 4
TEMP -182
SIZE 0.110 0.260 0.400
L.S. 12
BOND $H
ACTA
FMAP 2
PLAN 5
eqiv $1 x,1+y,z
eqiv $2 -x,1/2+y,2.5-z
eqiv $3 -x,-y,2-z
eqiv $4 x,1/2-y,1/2+z
eqiv $5 x,-1+y,z
htab o2 o1_$1
htab c13 o1_$2
htab  c1 o1_$3
htab  c12 S1_$4
htab c1 n5_$5
mpla 5 S1 c1 c2  n1 c4 o1 c12 n5
mpla c6 c7 c8 c9 c10 c11
isor 0.001 C13
WGHT    0.037300    0.964500
FVAR       0.17721   0.51686
S1    5    0.276963    0.197638    0.907423    11.00000    0.02206    0.02257 =
         0.01954   -0.00315    0.00538    0.00206
C1    1    0.186735    0.025385    0.967657    11.00000    0.03257    0.02056 =
         0.02545   -0.00182    0.00657   -0.00032
AFIX  23
H1A   2    0.123186   -0.008263    0.921565    11.00000   -1.20000
H1B   2    0.228723   -0.093694    0.984340    11.00000   -1.20000
AFIX   0
C2    1    0.144798    0.117155    1.063117    11.00000    0.02796    0.02437 =
         0.02209   -0.00129    0.00382   -0.00400
O1    4    0.085545    0.034065    1.123821    11.00000    0.05479    0.03464 =
         0.02918   -0.00556    0.01695   -0.01947
N1    3    0.179710    0.303023    1.074475    11.00000    0.02114    0.02357 =
         0.01661   -0.00339    0.00432   -0.00371
C4    1    0.246683    0.377519    0.997916    11.00000    0.01399    0.02305 =
         0.01464   -0.00097   -0.00011    0.00286
N5    3    0.281281    0.549387    1.000683    11.00000    0.01609    0.02292 =
         0.01496   -0.00062    0.00099    0.00138
C6    1    0.343877    0.623522    0.918307    11.00000    0.01807    0.01633 =
         0.01698   -0.00069    0.00289    0.00366
C7    1    0.299908    0.626990    0.819010    11.00000    0.01974    0.02026 =
         0.01872   -0.00158    0.00080    0.00404
AFIX  43
H7    2    0.229812    0.568151    0.803874    11.00000   -1.20000
AFIX   0
C8    1    0.358960    0.716726    0.742420    11.00000    0.02802    0.01864 =
         0.01722    0.00138    0.00139    0.00581
AFIX  43
H8    2    0.329185    0.717883    0.674885    11.00000   -1.20000
AFIX   0
C9    1    0.461341    0.804912    0.763808    11.00000    0.03024    0.01824 =
         0.02202    0.00426    0.00658    0.00173
AFIX  43
H9    2    0.501400    0.866082    0.711259    11.00000   -1.20000
AFIX   0
C10   1    0.504301    0.802537    0.862744    11.00000    0.02214    0.02052 =
         0.02722    0.00196    0.00180   -0.00284
AFIX  43
H10   2    0.574176    0.862257    0.877747    11.00000   -1.20000
AFIX   0
C11   1    0.445928    0.713481    0.940095    11.00000    0.02231    0.01906 =
         0.01871    0.00126   -0.00143    0.00086
AFIX  43
H11   2    0.475531    0.713925    1.007692    11.00000   -1.20000
AFIX   0
C12   1    0.149007    0.417104    1.163601    11.00000    0.03223    0.02902 =
         0.01567   -0.00675    0.00841   -0.00975
AFIX  23
H12A  2    0.211302    0.505717    1.181151    11.00000   -1.20000
H12B  2    0.139281    0.329184    1.221967    11.00000   -1.20000
AFIX   0
C13   1    0.044713    0.531929    1.148456    11.00000    0.05639    0.04097 =
         0.03464   -0.00370    0.00453    0.01642
AFIX  23
H13A  2   -0.016698    0.436373    1.146889    11.00000   -1.20000
H13B  2    0.036333    0.605378    1.212325    11.00000   -1.20000
AFIX   0
part 1
O2    4    0.018763    0.659274    1.072373    21.00000    0.02948    0.02094 =
         0.02170   -0.00166   -0.00010   -0.00214
AFIX 147
H2    2    0.048285    0.766320    1.085637    21.00000   -1.50000
AFIX   0
part 2
O3    4   -0.041849    0.452653    1.126734   -21.00000    0.02078    0.05449 =
         0.01970   -0.00435    0.00299    0.00201
AFIX 147
H3    2   -0.040886    0.416794    1.065781   -21.00000   -1.50000
part 0
REM  sm41 in P2(1)/c
REM R1 =  0.0409 for   2150 Fo > 4sig(Fo)  and  0.0490 for all   2547 data
REM    157 parameters refined using      6 restraints
END
;
