# Supplementary material for: (Z)-3-(2-Hy­droxy­eth­yl)-2-(phenyl­imino)-1,3-thia­zolidin-4-one
Source: Acta Crystallogr Sect E Struct Rep Online. 2012 Jul 7;68(Pt 8):o2371–2. doi: 10.1107/S1600536812030243 (PMC3414302; doi:10.1107/S1600536812030243)
Supplement: Supplementary file 2 [file e-68-o2371-Isup2.hkl]

# 
# h,k,l, Fc-squared, Fo-squared, sigma(Fo-squared) and status flag 
# 
data_I
_shelx_title ' sm41 in P2(1)/c' 
_shelx_refln_list_code          4 
_shelx_F_calc_maximum      184.53 
_exptl_crystal_F_000       496.00 
_reflns_d_resolution_high  0.7647 
 
loop_ 
 _symmetry_equiv_pos_as_xyz 
 'x, y, z' 
 '-x, y+1/2, -z+1/2' 
 '-x, -y, -z' 
 'x, -y-1/2, z-1/2' 
 
_cell_length_a    11.9612 
_cell_length_b     6.9478 
_cell_length_c    13.1554 
_cell_angle_alpha  90.000 
_cell_angle_beta   91.244 
_cell_angle_gamma  90.000 
 
_shelx_F_squared_multiplier     1.000 
 
loop_ 
 _refln_index_h 
 _refln_index_k 
 _refln_index_l 
 _refln_F_squared_calc 
 _refln_F_squared_meas 
 _refln_F_squared_sigma 
 _refln_observed_status 
   3   0   0        0.25        1.95      0.60 o 
   4   0   0     3795.20     3605.48     34.39 o 
   5   0   0     2518.49     2646.25     29.30 o 
   6   0   0      315.82      341.94      6.42 o 
   7   0   0     1019.34      986.42     12.72 o 
   8   0   0       12.75       13.89      1.51 o 
   9   0   0     1632.77     1508.63     21.41 o 
  10   0   0      226.94      178.73      7.49 o 
  11   0   0      920.94     1007.88     24.81 o 
  12   0   0       86.99       60.31      5.62 o 
  13   0   0      342.30      258.42     23.49 o 
  14   0   0      185.63      190.24     11.26 o 
  15   0   0        0.02       -0.22      4.24 o 
   1   1   0     2141.02     1994.06     16.48 o 
   2   1   0     7185.22     6932.69     48.60 o 
   3   1   0     5553.11     5556.68     37.29 o 
   4   1   0      264.47      295.12      3.37 o 
   5   1   0       22.02       27.52      1.25 o 
   6   1   0      512.87      420.29      4.68 o 
   7   1   0     1041.33     1102.59      9.83 o 
   8   1   0     1696.46     1769.75     15.71 o 
   9   1   0       67.93       57.26      3.48 o 
  10   1   0      746.41      715.10     10.30 o 
  11   1   0        9.35        7.57      1.88 o 
  12   1   0       16.55       20.61      2.49 o 
  13   1   0       18.84       13.03      2.87 o 
  14   1   0      188.05      199.16      7.52 o 
  15   1   0       37.53       37.89      5.74 o 
   0   2   0      614.54      656.24      7.34 o 
   1   2   0    10573.60    10501.38     71.11 o 
   2   2   0       28.63       29.62      0.97 o 
   3   2   0       39.18       49.30      1.38 o 
   4   2   0      778.32      807.99      7.50 o 
   5   2   0      112.12      104.03      3.12 o 
   6   2   0      194.51      195.88      4.30 o 
   7   2   0      262.32      234.53      4.05 o 
   8   2   0      123.06      116.89      3.28 o 
   9   2   0       32.88       38.40      2.16 o 
  10   2   0        6.51       10.13      1.71 o 
  11   2   0      458.93      435.15      8.88 o 
  12   2   0        9.51       13.91      2.31 o 
  13   2   0       49.38       63.09      4.25 o 
  14   2   0       50.38       39.95      3.81 o 
  15   2   0        1.22        2.97      3.55 o 
   1   3   0      206.29      218.15      2.68 o 
   2   3   0      469.78      480.94      5.03 o 
   3   3   0     2107.50     2202.46     17.66 o 
   4   3   0     2239.97     2322.21     19.43 o 
   5   3   0      410.68      380.45      4.94 o 
   6   3   0        6.07        5.45      0.91 o 
   7   3   0       33.13       31.36      1.77 o 
   8   3   0      647.96      636.90      9.51 o 
   9   3   0      176.92      216.24      5.37 o 
  10   3   0      112.56      119.07      4.95 o 
  11   3   0      312.28      310.87      8.26 o 
  12   3   0      160.16      159.73      6.33 o 
  13   3   0       16.19       16.21      2.73 o 
  14   3   0      188.42      201.97      8.89 o 
   0   4   0       71.57       69.55      3.50 o 
   1   4   0        0.19        0.54      0.59 o 
   2   4   0      222.08      255.34      3.39 o 
   3   4   0       55.54       53.90      2.14 o 
   4   4   0       18.07       27.32      1.59 o 
   5   4   0        0.51       -0.23      0.68 o 
   6   4   0      138.17      131.47      3.23 o 
   7   4   0       71.16       62.17      2.50 o 
   8   4   0      139.18      113.49      4.15 o 
   9   4   0       69.21       57.05      3.24 o 
  10   4   0       92.02      110.30      4.63 o 
  11   4   0      307.54      336.71      8.15 o 
  12   4   0      103.07       93.00      4.92 o 
  13   4   0      104.13      103.63      6.43 o 
  14   4   0        0.00       -2.74      2.74 o 
   1   5   0       27.01       22.65      1.69 o 
   2   5   0       40.60       40.95      2.51 o 
   3   5   0       68.99       71.11      2.91 o 
   4   5   0        1.02        2.17      1.15 o 
   5   5   0      205.75      200.22      4.21 o 
   6   5   0        6.42        3.03      1.11 o 
   7   5   0       62.01       65.36      3.18 o 
   8   5   0      114.37       96.73      4.04 o 
   9   5   0      129.95      119.22      4.71 o 
  10   5   0        7.55        6.98      1.87 o 
  11   5   0       11.94       14.04      2.37 o 
  12   5   0        1.94        1.17      2.25 o 
  13   5   0       36.74       35.54      5.91 o 
   0   6   0      212.58      218.15      8.16 o 
   1   6   0        1.23        1.76      1.29 o 
   2   6   0        0.90       -0.12      1.26 o 
   3   6   0        0.47        0.49      1.35 o 
   4   6   0      212.20      225.88      5.57 o 
   5   6   0        4.73        3.08      1.65 o 
   6   6   0        0.11       -1.47      1.64 o 
   7   6   0        1.84        4.74      1.98 o 
   8   6   0        0.01       -0.16      2.03 o 
   9   6   0        8.46        7.65      2.62 o 
  10   6   0       76.04       89.85      6.60 o 
  11   6   0       63.39       73.65     11.36 o 
   1   7   0      177.16      191.26      8.23 o 
   2   7   0       19.71       16.23      2.44 o 
   3   7   0       93.07      108.62      5.08 o 
   4   7   0       56.60       54.32      6.57 o 
   5   7   0       22.33       23.82      3.90 o 
   6   7   0        3.83        2.42      2.61 o 
   7   7   0        3.03        0.00      4.32 o 
   8   7   0        2.03        3.78      3.32 o 
   9   7   0      195.77      186.53     24.41 o 
   0   8   0      223.11      213.98     12.62 o 
   1   8   0       28.42       35.22      4.50 o 
   2   8   0        0.34        0.49      2.74 o 
   3   8   0       18.26       11.16      3.30 o 
   4   8   0      248.57      240.55      9.74 o 
   5   8   0       88.71      103.65      9.10 o 
   6   8   0       21.01       21.06      4.37 o 
   7   8   0       69.57       66.22     10.06 o 
   1   9   0      162.79      149.15      8.59 o 
   2   9   0       14.09       12.52      3.54 o 
 -15   1   1       22.12       10.15      4.15 o 
 -14   1   1       44.00       25.14      3.52 o 
 -13   1   1        1.90        1.91      2.02 o 
 -12   1   1        0.30        0.53      1.61 o 
 -11   1   1       26.75       22.84      2.47 o 
 -10   1   1      291.83      286.83      5.93 o 
  -9   1   1       97.01       93.28      3.44 o 
  -8   1   1      260.19      243.25      4.68 o 
  -7   1   1      193.04      173.28      3.69 o 
  -6   1   1       23.81        9.51      0.88 o 
  -5   1   1       83.73       53.62      1.63 o 
  -4   1   1       16.28       10.19      0.73 o 
  -3   1   1     1685.12     1602.73     11.62 o 
  -2   1   1      246.56      183.46      1.91 o 
  -1   1   1       57.32       73.44      1.18 o 
   1   1   1        6.51        3.14      0.51 o 
   2   1   1      489.15      499.66      3.85 o 
   3   1   1     4257.06     4246.21     29.67 o 
   4   1   1     3513.47     3683.20     26.26 o 
   5   1   1       21.91       16.52      0.90 o 
   6   1   1       49.16       60.85      1.82 o 
   7   1   1        6.61       14.25      1.04 o 
   8   1   1      158.52      127.55      3.89 o 
   9   1   1       50.05       36.70      1.96 o 
  10   1   1       79.58       46.15      2.70 o 
  11   1   1       43.78       32.96      2.68 o 
  12   1   1       18.80       10.60      2.11 o 
  13   1   1        0.57       -1.89      1.89 o 
  14   1   1        0.21        4.26      2.35 o 
  15   1   1       15.28       23.58      4.13 o 
 -15   2   1      194.32      200.45     18.04 o 
 -14   2   1        7.65       12.06      2.76 o 
 -13   2   1      365.94      390.00      9.15 o 
 -12   2   1       66.27       56.84      3.82 o 
 -11   2   1      250.47      217.72      6.66 o 
 -10   2   1      113.42      108.27      4.64 o 
  -9   2   1       45.20       54.74      2.70 o 
  -8   2   1      189.89      162.64      3.94 o 
  -7   2   1      843.77      838.68      9.30 o 
  -6   2   1      233.56      190.87      3.30 o 
  -5   2   1       79.64       83.82      2.20 o 
  -4   2   1     1069.78     1145.68     10.27 o 
  -3   2   1     1511.15     1600.34     12.56 o 
  -2   2   1     6910.03     6994.10     52.26 o 
  -1   2   1     2045.60     2081.04     15.50 o 
   0   2   1      923.51      893.93      7.74 o 
   1   2   1     2246.31     2472.17     18.27 o 
   2   2   1     1887.37     1991.06     15.55 o 
   3   2   1      234.75      223.52      2.80 o 
   4   2   1     2925.52     3109.76     24.07 o 
   5   2   1      325.42      294.89      3.74 o 
   6   2   1      735.70      812.97      7.91 o 
   7   2   1       16.39       12.66      1.13 o 
   8   2   1      593.63      581.40      6.97 o 
   9   2   1       74.03       65.61      2.69 o 
  10   2   1       33.13       24.72      2.17 o 
  11   2   1        1.83        4.08      1.63 o 
  12   2   1      287.94      287.75      7.62 o 
  13   2   1       87.69       61.18      4.19 o 
  14   2   1      135.87      117.38      5.97 o 
  15   2   1      272.72      337.42     12.31 o 
 -14   3   1      324.93      398.89     16.22 o 
 -13   3   1      148.77      128.44      7.53 o 
 -12   3   1      462.05      436.40     11.28 o 
 -11   3   1       33.52       24.03      2.96 o 
 -10   3   1      234.35      256.27      7.18 o 
  -9   3   1      750.73      716.46     10.94 o 
  -8   3   1       50.16       54.83      2.49 o 
  -7   3   1      814.87      805.60      9.24 o 
  -6   3   1        0.68        1.16      0.79 o 
  -5   3   1     3183.39     3269.32     27.64 o 
  -4   3   1      679.80      685.38      7.44 o 
  -3   3   1      552.30      540.24      6.09 o 
  -2   3   1      872.08      910.95      8.73 o 
  -1   3   1      541.13      625.47      8.09 o 
   0   3   1       60.95       92.14      2.00 o 
   1   3   1       86.71      103.05      2.11 o 
   2   3   1       19.00       34.00      1.49 o 
   3   3   1      249.79      298.72      4.07 o 
   4   3   1      553.53      519.29      5.85 o 
   5   3   1      109.51       97.29      2.88 o 
   6   3   1      778.82      708.39      8.12 o 
   7   3   1      295.81      315.87      4.83 o 
   8   3   1      529.09      528.19      7.14 o 
   9   3   1      786.43      729.94     10.33 o 
  10   3   1      144.97      152.72      5.20 o 
  11   3   1        2.89        2.55      1.66 o 
  12   3   1       31.05       35.29      3.15 o 
  13   3   1       39.13       45.53      4.39 o 
  14   3   1      164.35      153.90      7.68 o 
 -14   4   1       12.56       21.00      4.19 o 
 -13   4   1      192.88      189.73      8.54 o 
 -12   4   1       17.41       19.53      2.66 o 
 -11   4   1      316.15      367.83      8.17 o 
 -10   4   1        1.63        1.80      1.61 o 
  -9   4   1        8.06        7.74      1.82 o 
  -8   4   1       18.52       19.47      1.99 o 
  -7   4   1       72.37       69.22      2.97 o 
  -6   4   1     1711.38     1617.87     16.31 o 
  -5   4   1       62.78       60.92      2.55 o 
  -4   4   1        5.07        2.84      0.91 o 
  -3   4   1       93.65      111.61      3.08 o 
  -2   4   1     2959.12     3016.93     27.75 o 
  -1   4   1       81.66       68.19      2.40 o 
   0   4   1      218.81      217.30      3.85 o 
   1   4   1       60.62       86.27      3.10 o 
   2   4   1       11.13        6.76      0.99 o 
   3   4   1     1351.08     1365.74     14.20 o 
   4   4   1       96.85      118.83      3.23 o 
   5   4   1      446.52      436.42      6.04 o 
   6   4   1       79.96       77.06      2.87 o 
   7   4   1      281.16      288.21      4.70 o 
   8   4   1      215.46      219.75      7.15 o 
   9   4   1      434.47      418.61      7.65 o 
  10   4   1        0.70        1.58      1.42 o 
  11   4   1      171.76      164.50      5.87 o 
  12   4   1       63.79       58.32      4.28 o 
  13   4   1        0.52        0.66      2.42 o 
 -13   5   1       74.25      100.72      7.25 o 
 -12   5   1       10.58       16.72      3.32 o 
 -11   5   1        1.10       -1.32      2.05 o 
 -10   5   1      211.31      192.58      6.51 o 
  -9   5   1      148.83      171.01      5.91 o 
  -8   5   1        0.58        2.48      1.54 o 
  -7   5   1        9.18       11.42      1.77 o 
  -6   5   1       11.60       12.70      1.86 o 
  -5   5   1     1770.10     1786.37     19.56 o 
  -4   5   1      189.09      171.67      4.97 o 
  -3   5   1     1182.72     1158.87     12.42 o 
  -2   5   1      543.40      523.01      6.87 o 
  -1   5   1      726.16      753.18      8.80 o 
   0   5   1      744.53      713.11      8.42 o 
   1   5   1       91.22       80.26      2.97 o 
   2   5   1     1049.81     1056.89     12.05 o 
   3   5   1        1.84        0.45      0.91 o 
   4   5   1      548.41      543.36      7.65 o 
   5   5   1      112.33      122.55      4.60 o 
   6   5   1      554.05      537.80      8.80 o 
   7   5   1       97.25       97.19      4.21 o 
   8   5   1      620.65      614.48     10.57 o 
   9   5   1      291.50      287.11      6.86 o 
  10   5   1        9.65        8.57      2.30 o 
  11   5   1      205.86      233.62      8.17 o 
  12   5   1       48.58       53.92      5.56 o 
 -11   6   1      151.18      139.00      8.67 o 
 -10   6   1      427.42      478.21     12.80 o 
  -9   6   1       49.87       49.33      4.62 o 
  -8   6   1      310.58      288.76     11.89 o 
  -7   6   1        0.15        0.87      1.29 o 
  -6   6   1      293.73      311.31      6.51 o 
  -5   6   1     1970.61     1903.06     22.57 o 
  -4   6   1      106.39      101.57      4.44 o 
  -3   6   1      122.21      109.72      4.27 o 
  -2   6   1      473.16      473.12      8.24 o 
  -1   6   1      579.47      561.28      8.52 o 
   0   6   1       13.88        8.24      1.52 o 
   1   6   1      373.50      368.88      6.62 o 
   2   6   1      174.41      187.97      5.39 o 
   3   6   1      405.22      395.19      7.57 o 
   4   6   1      153.75      160.31      5.31 o 
   5   6   1      738.31      714.18     12.43 o 
   6   6   1      126.60      123.43      5.46 o 
   7   6   1      427.90      394.27      9.05 o 
   8   6   1       44.10       47.47      4.06 o 
   9   6   1       23.46       20.97      3.52 o 
  10   6   1      107.28      119.56      7.12 o 
  11   6   1       33.81       22.66      7.54 o 
  -9   7   1        4.50       -0.40      3.78 o 
  -8   7   1        4.02        6.34      3.47 o 
  -7   7   1        1.01       -0.72      2.49 o 
  -6   7   1      142.50      149.18      6.85 o 
  -5   7   1      138.95      137.93      9.01 o 
  -4   7   1      138.23      144.37      6.38 o 
  -3   7   1      676.66      692.02     13.18 o 
  -2   7   1       99.70       93.32      4.93 o 
  -1   7   1      235.08      229.49      8.04 o 
   0   7   1       42.54       46.80      3.48 o 
   1   7   1       55.31       55.13      3.78 o 
   2   7   1       31.75       26.28      2.99 o 
   3   7   1       83.57       80.52      4.90 o 
   4   7   1      249.73      255.56      9.62 o 
   5   7   1       64.46       54.71      4.89 o 
   6   7   1      337.48      300.41     10.26 o 
   7   7   1        0.29        2.48      2.99 o 
   8   7   1      296.91      280.64     11.61 o 
   9   7   1       81.77       80.53      8.46 o 
  -7   8   1        2.43        2.05      3.38 o 
  -6   8   1      146.68      136.59      8.46 o 
  -5   8   1        7.61        3.37      3.26 o 
  -4   8   1       13.03       14.74      3.21 o 
  -3   8   1       21.70       23.31      3.68 o 
  -2   8   1      183.63      173.98      8.13 o 
  -1   8   1        0.80        3.13      2.55 o 
   0   8   1      161.81      170.88      7.69 o 
   1   8   1       34.72       27.51      3.95 o 
   2   8   1       44.06       45.18      5.88 o 
   3   8   1       71.00       89.21      6.19 o 
   4   8   1        7.00        4.41      3.02 o 
   5   8   1       17.07       13.77      3.74 o 
   6   8   1       82.42       80.56      6.45 o 
   7   8   1       21.21       21.16      5.25 o 
  -1   9   1      106.94       91.73     13.05 o 
   0   9   1        1.04        2.72      4.19 o 
   1   9   1        1.31       -5.40      5.40 o 
 -15   0   2        4.46        5.47      5.01 o 
 -14   0   2      141.93      180.19     17.82 o 
 -13   0   2        5.93        4.75      3.16 o 
 -12   0   2      223.79      216.71     10.94 o 
 -11   0   2       76.22       58.69      7.15 o 
 -10   0   2      145.98      106.21      5.96 o 
  -9   0   2      200.05      236.99      8.41 o 
  -8   0   2      251.29      265.97      6.36 o 
  -7   0   2     1242.30     1112.51     19.58 o 
  -6   0   2      324.26      260.09      5.48 o 
  -5   0   2      839.08      868.65     16.65 o 
  -4   0   2       15.87       24.67      1.33 o 
  -3   0   2     4093.87     4072.60     37.81 o 
  -2   0   2     1123.95     1185.16     11.04 o 
  -1   0   2        3.03        9.12      0.56 o 
   0   0   2     5605.57     5607.36     70.99 o 
   1   0   2     3326.50     3234.65     35.29 o 
   2   0   2    34049.80    29863.24    278.41 o 
   3   0   2     7575.75     7525.15     65.91 o 
   4   0   2     4694.17     4582.26     43.26 o 
   5   0   2     1622.08     1726.61     18.02 o 
   6   0   2     2363.08     2233.29     23.10 o 
   7   0   2      495.98      612.29      9.59 o 
   8   0   2      146.56      149.17      4.84 o 
   9   0   2      232.70      193.03      5.54 o 
  10   0   2      168.93      140.49      7.41 o 
  11   0   2      556.65      569.31     13.75 o 
  12   0   2      664.12      593.20     14.74 o 
  13   0   2      829.03      959.44     20.71 o 
  14   0   2       95.70      127.63      8.10 o 
  15   0   2       75.55       55.63      6.66 o 
 -15   1   2       77.65       96.08      7.48 o 
 -14   1   2       11.15        8.27      2.77 o 
 -13   1   2      114.86      114.99      5.95 o 
 -12   1   2       65.46       60.44      4.16 o 
 -11   1   2      354.13      371.94      8.49 o 
 -10   1   2      139.80      124.67      4.62 o 
  -9   1   2       90.14       75.24      3.06 o 
  -8   1   2      312.95      312.34      5.34 o 
  -7   1   2      522.39      494.28      6.23 o 
  -6   1   2     1551.67     1622.29     13.81 o 
  -5   1   2      113.45      129.67      2.26 o 
  -4   1   2     1467.75     1382.22     11.33 o 
  -3   1   2     1505.78     1498.54     12.19 o 
  -2   1   2     2197.90     2232.78     15.80 o 
  -1   1   2     6190.65     5846.61     93.50 o 
   0   1   2     1497.49     1417.80     14.48 o 
   1   1   2     1600.57     1451.31     11.42 o 
   2   1   2     1032.99      989.60      7.84 o 
   3   1   2     7449.88     7250.21     49.64 o 
   4   1   2     1167.07     1146.25      8.76 o 
   5   1   2       73.92       62.16      1.67 o 
   6   1   2      849.03      948.95      8.30 o 
   7   1   2      680.52      640.23      6.65 o 
   8   1   2       83.31       95.16      3.40 o 
   9   1   2      386.73      370.56      5.79 o 
  10   1   2      465.61      487.68      8.09 o 
  11   1   2      249.74      278.56      6.77 o 
  12   1   2      163.86      137.78      5.36 o 
  13   1   2       69.50       61.23      3.93 o 
  14   1   2       47.35       71.91      4.68 o 
  15   1   2      114.93      109.32      7.33 o 
 -15   2   2       93.11      117.34      9.02 o 
 -14   2   2        0.22        2.54      2.55 o 
 -13   2   2      157.62      151.73      6.88 o 
 -12   2   2       32.94       40.65      3.34 o 
 -11   2   2        2.44       -0.07      1.44 o 
 -10   2   2      174.34      169.70      5.78 o 
  -9   2   2        0.19       -1.03      1.05 o 
  -8   2   2      189.44      136.11      3.84 o 
  -7   2   2     1076.94     1103.06     10.96 o 
  -6   2   2      683.80      761.43      8.29 o 
  -5   2   2      705.76      682.17      6.64 o 
  -4   2   2      445.58      442.31      5.39 o 
  -3   2   2       34.65       46.53      1.53 o 
  -2   2   2      200.13      220.49      3.13 o 
  -1   2   2      213.79      215.95      2.70 o 
   0   2   2      200.49      227.80      2.82 o 
   1   2   2     2720.49     2747.67     22.13 o 
   2   2   2       51.71       55.26      1.35 o 
   3   2   2        0.58        0.15      0.42 o 
   4   2   2     1650.15     1611.43     13.47 o 
   5   2   2     1141.85     1170.50     10.19 o 
   6   2   2     1812.60     1951.39     17.01 o 
   7   2   2       42.88       45.56      1.99 o 
   8   2   2       46.67       45.34      2.13 o 
   9   2   2        1.74        0.33      0.99 o 
  10   2   2      203.78      226.82      5.61 o 
  11   2   2       18.82        6.02      1.73 o 
  12   2   2       96.25      108.55      5.11 o 
  13   2   2      155.38      129.75      5.80 o 
  14   2   2        2.72       -0.63      2.17 o 
  15   2   2       69.56       87.61      6.53 o 
 -14   3   2       21.66        8.12      3.46 o 
 -13   3   2       33.70       42.16      3.74 o 
 -12   3   2       36.65       25.76      3.62 o 
 -11   3   2       52.74       43.14      3.32 o 
 -10   3   2      345.17      359.40      8.32 o 
  -9   3   2       60.90       68.35      4.67 o 
  -8   3   2       60.68       62.80      2.88 o 
  -7   3   2      353.96      384.20      5.47 o 
  -6   3   2      108.12       97.57      2.96 o 
  -5   3   2     1124.28     1064.53     11.09 o 
  -4   3   2       23.35       25.19      1.53 o 
  -3   3   2      436.38      468.87      5.28 o 
  -2   3   2     2352.81     2429.85     20.32 o 
  -1   3   2     1196.09     1235.66     10.74 o 
   0   3   2     1876.54     1825.52     14.61 o 
   1   3   2       17.44       11.15      0.75 o 
   2   3   2      119.42      132.23      2.38 o 
   3   3   2      909.72      974.00      9.31 o 
   4   3   2      521.35      589.73      7.03 o 
   5   3   2      161.26      164.26      3.39 o 
   6   3   2        4.25        3.27      0.92 o 
   7   3   2      260.26      269.84      4.33 o 
   8   3   2        0.41        0.42      0.97 o 
   9   3   2      163.41      170.63      4.76 o 
  10   3   2       45.00       31.52      2.87 o 
  11   3   2        3.05        7.28      2.14 o 
  12   3   2      180.78      206.58      6.84 o 
  13   3   2       27.41       10.87      2.35 o 
  14   3   2      234.22      216.34     12.08 o 
 -13   4   2       15.79       26.01      3.75 o 
 -12   4   2       61.13       60.86      4.22 o 
 -11   4   2       40.15       50.51      3.56 o 
 -10   4   2      298.48      312.67      7.37 o 
  -9   4   2      255.53      261.84      6.18 o 
  -8   4   2     1225.18     1240.85     16.01 o 
  -7   4   2      147.79      141.08      4.10 o 
  -6   4   2       86.50       82.76      3.12 o 
  -5   4   2       94.21      118.71      3.84 o 
  -4   4   2      633.69      637.76      7.74 o 
  -3   4   2       26.17       35.28      1.97 o 
  -2   4   2      117.74      150.53      3.78 o 
  -1   4   2        0.05        0.17      0.59 o 
   0   4   2       16.10       24.75      1.23 o 
   1   4   2       21.67       23.89      1.53 o 
   2   4   2       20.50       23.37      1.47 o 
   3   4   2      186.83      171.69      3.59 o 
   4   4   2      180.06      182.35      4.23 o 
   5   4   2        9.04        7.64      1.16 o 
   6   4   2       60.28       66.01      2.71 o 
   7   4   2      107.76      100.76      3.49 o 
   8   4   2        3.70        5.68      1.60 o 
   9   4   2        1.51        3.09      1.69 o 
  10   4   2      175.51      135.73      6.73 o 
  11   4   2       24.41       14.74      2.53 o 
  12   4   2       44.60       63.46      4.31 o 
  13   4   2       27.86       41.01      5.48 o 
 -12   5   2        9.35       12.72      3.32 o 
 -11   5   2       10.53        3.62      2.51 o 
 -10   5   2        8.25       10.10      2.48 o 
  -9   5   2        1.97        0.95      1.70 o 
  -8   5   2      138.47      133.76      4.98 o 
  -7   5   2       23.56       20.99      2.18 o 
  -6   5   2      931.40      904.43     12.48 o 
  -5   5   2      126.66      125.38      3.58 o 
  -4   5   2       50.79       46.61      2.36 o 
  -3   5   2      172.33      187.56      4.68 o 
  -2   5   2      105.67      111.38      2.82 o 
  -1   5   2      549.45      556.48      7.06 o 
   0   5   2       15.98       15.32      1.27 o 
   1   5   2        6.52        3.26      0.90 o 
   2   5   2      211.45      226.45      4.33 o 
   3   5   2      109.28      118.16      3.37 o 
   4   5   2        2.91        2.62      1.07 o 
   5   5   2      112.95      119.29      3.97 o 
   6   5   2      119.91      117.22      4.53 o 
   7   5   2       61.37       50.59      3.24 o 
   8   5   2       26.38       24.27      2.66 o 
   9   5   2        0.23       -0.34      1.67 o 
  10   5   2        4.67        0.39      1.83 o 
  11   5   2        7.78        2.26      2.30 o 
  12   5   2       25.00       12.45      4.13 o 
 -11   6   2       43.34       48.35      4.55 o 
 -10   6   2       71.04       91.11      5.24 o 
  -9   6   2       38.48       31.93      3.85 o 
  -8   6   2       31.58       25.34      2.94 o 
  -7   6   2       20.54       18.50      2.50 o 
  -6   6   2      161.42      168.62      5.96 o 
  -5   6   2       61.27       60.80      3.70 o 
  -4   6   2        3.21        2.46      1.20 o 
  -3   6   2       92.24       82.25      2.83 o 
  -2   6   2       18.68       20.58      1.53 o 
  -1   6   2        3.62        3.20      1.01 o 
   0   6   2       35.54       33.72      1.79 o 
   1   6   2      240.34      236.00      4.58 o 
   2   6   2       46.74       49.99      2.37 o 
   3   6   2       48.92       46.74      2.47 o 
   4   6   2        4.14        1.52      1.35 o 
   5   6   2       16.33       16.77      2.01 o 
   6   6   2       31.61       29.45      2.88 o 
   7   6   2        7.88       10.76      2.25 o 
   8   6   2       62.93       54.26      3.96 o 
   9   6   2        5.16        7.10      2.32 o 
  10   6   2       26.43       38.57      4.66 o 
  11   6   2        0.15       -0.91      4.02 o 
  -9   7   2       71.12       62.80      6.99 o 
  -8   7   2       10.43        4.56      2.59 o 
  -7   7   2      589.62      622.71     13.56 o 
  -6   7   2       11.53       16.57      2.87 o 
  -5   7   2       18.25       17.99      2.51 o 
  -4   7   2        2.24        2.02      2.41 o 
  -3   7   2      223.99      213.03      8.94 o 
  -2   7   2      265.23      271.05      9.54 o 
  -1   7   2        5.90        4.21      2.38 o 
   0   7   2      188.57      191.40      9.45 o 
   1   7   2        2.48        1.69      2.29 o 
   2   7   2      312.97      304.62      7.86 o 
   3   7   2       91.91       87.26      4.61 o 
   4   7   2      129.47      138.33      5.95 o 
   5   7   2        2.05        4.64      2.27 o 
   6   7   2        2.11        2.08      2.32 o 
   7   7   2       30.32       41.92      5.41 o 
   8   7   2       31.95       25.97      4.18 o 
   9   7   2        4.82        7.37      5.56 o 
  -7   8   2      300.23      314.03     22.62 o 
  -6   8   2       42.99       60.97     10.61 o 
  -5   8   2      254.25      253.54     14.68 o 
  -4   8   2        6.42        5.38      4.21 o 
  -3   8   2      233.79      249.88     14.32 o 
  -2   8   2       38.61       35.87      6.02 o 
  -1   8   2        7.25        7.46      4.07 o 
   0   8   2        0.01       -3.18      3.18 o 
   1   8   2       26.66       25.40      5.29 o 
   2   8   2       72.80       88.12      8.49 o 
   3   8   2        0.34        0.19      3.61 o 
   4   8   2       53.31       47.79      6.67 o 
   5   8   2       46.64       37.68      8.91 o 
   6   8   2      151.90      128.51     14.74 o 
   7   8   2        0.27       -1.48      5.58 o 
  -1   9   2        0.73       -1.07      5.71 o 
   0   9   2       23.92       18.92      7.64 o 
   1   9   2       10.69       13.43      7.19 o 
 -15   1   3        0.66       -1.62      3.20 o 
 -14   1   3        0.00       -1.90      2.22 o 
 -13   1   3        8.27       12.43      2.64 o 
 -12   1   3      317.37      302.50      8.58 o 
 -11   1   3      588.27      499.39     12.88 o 
 -10   1   3       15.11       22.11      2.15 o 
  -9   1   3        9.38       11.49      1.71 o 
  -8   1   3     1062.34     1018.62     11.28 o 
  -7   1   3        5.42        6.04      0.94 o 
  -6   1   3      903.49      964.66      9.69 o 
  -5   1   3      722.11      761.15      7.68 o 
  -4   1   3       35.96       47.30      1.42 o 
  -3   1   3     1209.62     1137.54      8.98 o 
  -2   1   3      267.82      230.19      2.46 o 
  -1   1   3      985.40      918.45      8.78 o 
   0   1   3      253.53      229.77      3.53 o 
   1   1   3     2096.82     2023.53     17.90 o 
   2   1   3       19.84       20.13      0.84 o 
   3   1   3     3006.10     3078.02     24.05 o 
   4   1   3      518.80      592.02      5.68 o 
   5   1   3      928.85      890.06      8.39 o 
   6   1   3      966.63     1037.58      9.78 o 
   7   1   3        0.76        0.50      0.69 o 
   8   1   3       14.85        9.40      1.13 o 
   9   1   3       68.86       63.69      2.69 o 
  10   1   3      184.82      155.75      5.05 o 
  11   1   3       15.42        8.66      1.80 o 
  12   1   3        1.26        5.94      2.25 o 
  13   1   3        4.97        3.96      2.00 o 
  14   1   3       13.65        5.49      2.55 o 
  15   1   3        5.58       -1.94      3.30 o 
 -15   2   3      199.47      210.62     13.33 o 
 -14   2   3       16.69       22.96      3.38 o 
 -13   2   3      370.14      375.42      9.65 o 
 -12   2   3        3.38        1.95      1.94 o 
 -11   2   3      425.96      412.40      9.25 o 
 -10   2   3       45.24       36.32      3.54 o 
  -9   2   3       15.91        9.00      1.51 o 
  -8   2   3       54.21       43.42      2.17 o 
  -7   2   3      186.11      197.79      4.37 o 
  -6   2   3      249.49      222.61      3.89 o 
  -5   2   3     1306.25     1204.34     11.98 o 
  -4   2   3       36.31       52.06      1.59 o 
  -3   2   3      371.73      373.21      5.29 o 
  -2   2   3      449.60      466.31      4.91 o 
  -1   2   3     1808.04     1878.56     16.92 o 
   0   2   3      703.25      671.86      7.95 o 
   1   2   3      366.66      411.40      5.75 o 
   2   2   3     1316.65     1335.17     11.77 o 
   3   2   3       59.48       56.02      1.50 o 
   4   2   3     1734.63     1828.80     15.60 o 
   5   2   3      406.58      451.84      5.67 o 
   6   2   3       28.11       42.20      2.40 o 
   7   2   3        0.05        0.08      0.79 o 
   8   2   3      253.24      271.56      5.32 o 
   9   2   3      139.17      153.96      4.16 o 
  10   2   3       13.95       19.14      2.26 o 
  11   2   3      401.23      373.55      7.61 o 
  12   2   3       49.53       55.05      3.91 o 
  13   2   3       54.19       72.42      4.98 o 
  14   2   3        1.12        0.61      2.74 o 
 -14   3   3       86.51       96.07      9.17 o 
 -13   3   3       91.64       86.34      5.85 o 
 -12   3   3      412.73      447.61      9.20 o 
 -11   3   3       40.20       47.35      3.39 o 
 -10   3   3      790.94      746.43     11.69 o 
  -9   3   3      108.85       98.11      3.97 o 
  -8   3   3      938.98      968.73     11.78 o 
  -7   3   3      532.75      495.46      6.92 o 
  -6   3   3       40.98       46.49      2.15 o 
  -5   3   3     1124.59     1183.44     12.43 o 
  -4   3   3     3224.17     3360.36     28.74 o 
  -3   3   3     1791.39     1775.59     16.96 o 
  -2   3   3      351.17      432.73      5.60 o 
  -1   3   3      669.06      704.76      7.58 o 
   0   3   3      621.56      671.20      7.28 o 
   1   3   3     1148.86     1177.38     11.46 o 
   2   3   3       65.27       53.76      2.20 o 
   3   3   3      232.12      200.23      3.04 o 
   4   3   3      163.69      168.18      3.85 o 
   5   3   3       22.28       29.66      1.77 o 
   6   3   3       61.13       49.63      2.40 o 
   7   3   3        1.39       -0.39      0.93 o 
   8   3   3      475.59      426.01      6.87 o 
   9   3   3       18.81       22.25      2.42 o 
  10   3   3       99.06      102.63      4.77 o 
  11   3   3      101.99       60.14      4.21 o 
  12   3   3      132.18      129.66      6.37 o 
  13   3   3       46.91       24.20      3.55 o 
  14   3   3        5.33        3.52      3.89 o 
 -13   4   3        0.67        1.12      2.65 o 
 -12   4   3      106.22      109.87      5.89 o 
 -11   4   3      438.82      443.55     10.67 o 
 -10   4   3       36.01       33.18      2.94 o 
  -9   4   3      225.66      246.66      6.35 o 
  -8   4   3      677.51      704.74     10.75 o 
  -7   4   3      822.59      782.52     10.39 o 
  -6   4   3       46.95       48.78      2.29 o 
  -5   4   3       58.99       51.92      2.22 o 
  -4   4   3      646.97      594.65      7.36 o 
  -3   4   3      243.45      242.40      4.66 o 
  -2   4   3      617.33      636.79      8.40 o 
  -1   4   3      525.32      588.19      7.86 o 
   0   4   3     1586.60     1570.69     17.49 o 
   1   4   3       56.93       61.67      3.10 o 
   2   4   3      773.46      753.78      9.62 o 
   3   4   3     1148.07     1240.99     12.98 o 
   4   4   3      116.18      114.20      3.47 o 
   5   4   3     1109.61     1088.54     11.84 o 
   6   4   3     1347.96     1296.15     16.30 o 
   7   4   3      460.17      466.83     11.38 o 
   8   4   3        4.94        6.24      1.58 o 
   9   4   3      302.26      308.89      7.24 o 
  10   4   3      127.81      119.43      5.68 o 
  11   4   3      692.92      704.32     13.55 o 
  12   4   3       23.43       18.19      3.57 o 
  13   4   3       21.16       13.96      4.69 o 
 -12   5   3      218.38      230.73      9.11 o 
 -11   5   3        1.41        0.04      2.25 o 
 -10   5   3      165.18      179.71      7.05 o 
  -9   5   3        8.89       12.62      2.45 o 
  -8   5   3      674.00      656.65     12.82 o 
  -7   5   3       24.70       21.45      2.09 o 
  -6   5   3       64.44       54.09      2.85 o 
  -5   5   3      829.58      862.85     10.29 o 
  -4   5   3      251.87      251.52      5.40 o 
  -3   5   3     1284.21     1346.14     16.51 o 
  -2   5   3       11.84        5.39      1.64 o 
  -1   5   3      992.73      912.16     11.84 o 
   0   5   3      450.46      493.14      7.57 o 
   1   5   3     2439.53     2455.70     31.95 o 
   2   5   3       31.74       23.22      2.04 o 
   3   5   3      371.20      333.77      6.52 o 
   4   5   3      352.07      370.86      5.95 o 
   5   5   3       26.53       24.85      2.01 o 
   6   5   3       52.73       43.52      3.36 o 
   7   5   3      112.94       97.82      4.16 o 
   8   5   3      475.93      526.10      9.37 o 
   9   5   3       77.31       89.62      4.85 o 
  10   5   3      367.11      328.69      8.89 o 
  11   5   3        6.85        6.92      2.71 o 
  12   5   3      290.24      362.22     13.29 o 
 -11   6   3      228.45      229.36      8.57 o 
 -10   6   3        0.82        1.14      2.29 o 
  -9   6   3      278.94      288.39      8.26 o 
  -8   6   3       66.27       56.78      4.95 o 
  -7   6   3     1094.88     1102.84     20.08 o 
  -6   6   3      254.04      230.72      7.85 o 
  -5   6   3        3.02        5.02      2.05 o 
  -4   6   3      268.90      265.37      7.78 o 
  -3   6   3      747.63      713.35     12.13 o 
  -2   6   3      911.97      871.30     13.94 o 
  -1   6   3      120.46      111.83      4.87 o 
   0   6   3      685.38      684.23     11.73 o 
   1   6   3      129.22      119.58      4.99 o 
   2   6   3       29.48       17.46      2.28 o 
   3   6   3        7.05        8.24      2.37 o 
   4   6   3      646.00      649.78     15.76 o 
   5   6   3       36.05       37.16      2.84 o 
   6   6   3        2.14        2.55      1.76 o 
   7   6   3     1113.14     1112.08     18.11 o 
   8   6   3       78.40       68.98      4.60 o 
   9   6   3      137.16      146.54      6.60 o 
  10   6   3        0.49        0.76      2.85 o 
  11   6   3      118.21      129.38      9.00 o 
  -9   7   3       15.90       10.10      3.57 o 
  -8   7   3        2.87        2.86      2.87 o 
  -7   7   3       35.11       25.43      3.16 o 
  -6   7   3        5.27        3.22      2.16 o 
  -5   7   3      302.65      279.50      7.85 o 
  -4   7   3      372.48      407.66      8.86 o 
  -3   7   3      125.28      110.85      5.72 o 
  -2   7   3       25.25       23.05      2.54 o 
  -1   7   3       96.72       92.55      4.43 o 
   0   7   3      112.39      115.34      4.80 o 
   1   7   3      802.84      793.08     14.48 o 
   2   7   3       10.08        9.63      2.37 o 
   3   7   3      260.54      276.77      8.11 o 
   4   7   3       20.06       15.37      2.74 o 
   5   7   3       10.04       10.77      2.72 o 
   6   7   3       25.50       38.23      3.83 o 
   7   7   3      118.43      145.64      6.77 o 
   8   7   3      152.66      132.15      6.88 o 
   9   7   3       44.05       24.93      6.85 o 
  -6   8   3       42.19       39.13      7.31 o 
  -5   8   3       48.76       52.03      7.72 o 
  -4   8   3      114.95      116.53      8.16 o 
  -3   8   3      161.99      168.47      9.47 o 
  -2   8   3       17.49       12.47      4.35 o 
  -1   8   3        0.18        0.80      2.83 o 
   0   8   3      114.08       97.30      6.66 o 
   1   8   3        7.65        4.17      3.30 o 
   2   8   3        3.47        3.88      3.36 o 
   3   8   3       66.78       55.65      6.92 o 
   4   8   3       73.73       69.80      7.19 o 
   5   8   3       19.56       12.26      6.97 o 
   6   8   3       54.92       57.14     11.14 o 
 -15   0   4       63.35       66.84      9.22 o 
 -14   0   4       11.32        7.01      3.90 o 
 -13   0   4      591.32      554.18     18.74 o 
 -12   0   4      450.79      501.18     15.09 o 
 -11   0   4      203.53      212.29     10.23 o 
 -10   0   4        7.34        8.73      2.76 o 
  -9   0   4      250.30      236.84      8.59 o 
  -8   0   4       16.66       21.54      2.17 o 
  -7   0   4       46.21       73.11      3.39 o 
  -6   0   4      227.51      207.05      5.23 o 
  -5   0   4      169.60      199.71      5.31 o 
  -4   0   4      226.35      176.85      3.72 o 
  -3   0   4      118.12      112.55      2.54 o 
  -2   0   4       78.75       99.61      1.79 o 
  -1   0   4     8859.27     8778.19     88.76 o 
   0   0   4     1925.17     1960.78     23.78 o 
   1   0   4      421.69      503.76      5.66 o 
   2   0   4     4542.01     4883.38     60.29 o 
   3   0   4      469.91      405.88      5.88 o 
   4   0   4      139.27      153.30      3.64 o 
   5   0   4     1930.09     1981.42     24.44 o 
   6   0   4      164.36      158.57      4.67 o 
   7   0   4      193.21      185.68      6.07 o 
   8   0   4       33.39       26.61      3.01 o 
   9   0   4      854.41      810.42     14.96 o 
  10   0   4      399.27      436.60     12.97 o 
  11   0   4        7.52        7.78      2.84 o 
  12   0   4      203.86      180.47     15.70 o 
  13   0   4        2.22        3.85      3.30 o 
  14   0   4      422.77      401.05     15.31 o 
  15   0   4       32.61       37.54      7.44 o 
 -15   1   4       77.98       81.74      7.58 o 
 -14   1   4      199.08      207.08      9.65 o 
 -13   1   4       67.12       61.99      4.50 o 
 -12   1   4      467.69      448.76     10.02 o 
 -11   1   4       11.81        8.91      1.95 o 
 -10   1   4     1891.45     1855.99     23.03 o 
  -9   1   4      579.39      545.42      9.81 o 
  -8   1   4       24.96       30.18      1.82 o 
  -7   1   4      521.14      500.08      8.68 o 
  -6   1   4      186.48      157.07      3.31 o 
  -5   1   4     1683.83     1734.36     15.84 o 
  -4   1   4     1956.92     2136.72     17.75 o 
  -3   1   4     1265.37     1223.95     10.68 o 
  -2   1   4       14.81       20.13      0.77 o 
  -1   1   4     1370.79     1342.78     13.50 o 
   0   1   4      137.42      150.22      3.06 o 
   1   1   4     2167.00     2115.93     20.54 o 
   2   1   4     1734.70     1805.35     14.97 o 
   3   1   4      819.56      822.50      7.68 o 
   4   1   4     1913.33     1848.57     15.46 o 
   5   1   4      362.74      424.85      5.26 o 
   6   1   4     1692.70     1661.97     15.92 o 
   7   1   4      607.28      575.96      7.41 o 
   8   1   4      493.78      509.29      7.54 o 
   9   1   4      298.13      283.51      6.22 o 
  10   1   4      111.31      111.81      5.09 o 
  11   1   4      139.54      123.19      6.29 o 
  12   1   4       15.11       16.00      2.60 o 
  13   1   4      168.71      179.39      7.50 o 
  14   1   4        3.43       -0.28      2.67 o 
  15   1   4      153.79      156.32     14.55 o 
 -14   2   4       51.51       21.11      5.11 o 
 -13   2   4      681.61      750.34     14.40 o 
 -12   2   4       70.05       55.29      4.13 o 
 -11   2   4       88.42       73.02      4.37 o 
 -10   2   4      121.08      116.60      5.39 o 
  -9   2   4      408.08      420.34      7.31 o 
  -8   2   4      114.90      118.11      3.57 o 
  -7   2   4       69.60       56.64      2.68 o 
  -6   2   4      666.98      599.01      7.51 o 
  -5   2   4      120.25      126.71      2.67 o 
  -4   2   4     3436.30     3694.57     31.23 o 
  -3   2   4      386.36      366.88      4.53 o 
  -2   2   4     9967.51    10122.09     80.86 o 
  -1   2   4      567.58      594.57      7.30 o 
   0   2   4       13.68       10.30      0.86 o 
   1   2   4      838.57      823.74     10.71 o 
   2   2   4      349.72      354.12      4.98 o 
   3   2   4       28.92       20.24      1.10 o 
   4   2   4      328.94      377.16      4.37 o 
   5   2   4      981.06      998.04     10.07 o 
   6   2   4      859.34      874.97      9.72 o 
   7   2   4     1698.55     1633.12     16.96 o 
   8   2   4        0.12       -0.15      0.98 o 
   9   2   4      659.20      726.59     11.62 o 
  10   2   4      569.68      555.66     10.79 o 
  11   2   4      102.52       86.37      5.82 o 
  12   2   4       23.48       34.55      3.52 o 
  13   2   4        1.24       -1.68      2.16 o 
  14   2   4       84.60      101.00      7.14 o 
 -14   3   4      136.19      135.97     17.92 o 
 -13   3   4       74.24       61.96      5.11 o 
 -12   3   4       55.40       50.36      4.36 o 
 -11   3   4        0.31        0.82      1.73 o 
 -10   3   4        3.02        5.79      1.57 o 
  -9   3   4      421.67      404.39      7.35 o 
  -8   3   4      172.13      180.62      4.54 o 
  -7   3   4       80.74       69.46      2.80 o 
  -6   3   4      190.42      197.31      3.74 o 
  -5   3   4      670.44      673.91      9.29 o 
  -4   3   4       25.48       28.28      1.59 o 
  -3   3   4      501.26      498.49      5.99 o 
  -2   3   4      312.06      362.42      5.45 o 
  -1   3   4      356.63      406.55      5.31 o 
   0   3   4        0.33        2.08      0.63 o 
   1   3   4      343.63      358.83      4.57 o 
   2   3   4      339.74      301.73      5.37 o 
   3   3   4       79.89       83.05      2.56 o 
   4   3   4       47.86       43.45      2.01 o 
   5   3   4       28.67       30.43      1.61 o 
   6   3   4        3.06        8.61      1.23 o 
   7   3   4       24.98       29.63      2.14 o 
   8   3   4      117.34      104.46      3.78 o 
   9   3   4       37.75       30.45      2.86 o 
  10   3   4       54.61       42.41      3.45 o 
  11   3   4        2.16        0.04      1.87 o 
  12   3   4       61.91       68.67      4.85 o 
  13   3   4       33.17       26.24      4.24 o 
  14   3   4        1.56        1.80      4.30 o 
 -13   4   4       44.55       29.62      5.52 o 
 -12   4   4       11.70       21.83      4.08 o 
 -11   4   4       25.84       29.45      3.41 o 
 -10   4   4        0.02       -1.32      1.71 o 
  -9   4   4       36.94       26.41      3.23 o 
  -8   4   4      381.39      408.72      7.50 o 
  -7   4   4       29.00       31.73      1.98 o 
  -6   4   4      934.05      927.21     13.16 o 
  -5   4   4        0.00        0.04      1.08 o 
  -4   4   4      247.96      278.08      5.37 o 
  -3   4   4       12.29        9.95      1.43 o 
  -2   4   4       49.49       54.22      2.32 o 
  -1   4   4      993.15     1005.30     12.48 o 
   0   4   4       57.33       50.95      2.51 o 
   1   4   4        0.30       -0.21      0.84 o 
   2   4   4        3.75        3.40      1.06 o 
   3   4   4        0.86        1.82      1.00 o 
   4   4   4      180.40      196.41      4.71 o 
   5   4   4      341.65      330.06      6.09 o 
   6   4   4       23.18       13.78      1.52 o 
   7   4   4       28.89       23.82      2.01 o 
   8   4   4       52.24       48.21      3.34 o 
   9   4   4        0.50        2.27      1.76 o 
  10   4   4        0.97        2.09      2.23 o 
  11   4   4      185.72      185.76      8.65 o 
  12   4   4       19.89        5.66      3.87 o 
  13   4   4       47.92       41.78     12.02 o 
 -12   5   4        6.99        0.57      2.76 o 
 -11   5   4        1.30       -0.02      2.18 o 
 -10   5   4        0.27       -0.50      1.99 o 
  -9   5   4        2.04        2.36      1.79 o 
  -8   5   4       40.70       38.53      3.67 o 
  -7   5   4       31.93       34.09      3.33 o 
  -6   5   4      238.27      229.41      7.70 o 
  -5   5   4       18.67       17.30      2.32 o 
  -4   5   4      527.86      518.53      9.42 o 
  -3   5   4       76.42       84.31      3.66 o 
  -2   5   4        9.24       10.16      1.53 o 
  -1   5   4      229.75      246.05      5.01 o 
   0   5   4       13.12       14.07      1.58 o 
   1   5   4      267.95      256.99      5.20 o 
   2   5   4      154.33      165.10      5.14 o 
   3   5   4      278.79      285.83      7.80 o 
   4   5   4       16.20       16.30      2.11 o 
   5   5   4        4.51        5.29      1.73 o 
   6   5   4        5.44        5.90      1.61 o 
   7   5   4      237.66      243.51      7.50 o 
   8   5   4        0.25       -0.50      1.76 o 
   9   5   4        2.87        2.09      2.14 o 
  10   5   4       76.40       61.95      5.13 o 
  11   5   4       14.23       18.34      3.71 o 
  12   5   4       35.73       29.29      4.89 o 
 -11   6   4       31.65       39.84      5.39 o 
 -10   6   4        0.73        2.39      3.24 o 
  -9   6   4       43.78       33.25      4.19 o 
  -8   6   4       81.02      101.81      7.13 o 
  -7   6   4       23.91       13.69      2.80 o 
  -6   6   4       46.58       40.41      3.80 o 
  -5   6   4        1.99        1.12      1.91 o 
  -4   6   4      120.24      143.74      6.27 o 
  -3   6   4        0.09        2.53      1.95 o 
  -2   6   4       34.51       32.83      3.21 o 
  -1   6   4        2.80        0.97      1.72 o 
   0   6   4       60.28       69.52      4.29 o 
   1   6   4       25.08       20.35      2.43 o 
   2   6   4        1.85        1.30      1.90 o 
   3   6   4      258.28      264.06     12.42 o 
   4   6   4        2.46        2.40      2.11 o 
   5   6   4      107.04      108.99      6.17 o 
   6   6   4        6.35        1.11      2.37 o 
   7   6   4       59.45       80.76      5.56 o 
   8   6   4       15.81       17.87      3.46 o 
   9   6   4        3.65        6.05      2.32 o 
  10   6   4       65.22       72.45      5.85 o 
  11   6   4        6.55        8.86      3.39 o 
  -9   7   4        6.39        6.11      3.60 o 
  -8   7   4       46.01       26.16      4.53 o 
  -7   7   4      143.65      155.96      7.88 o 
  -6   7   4      257.90      223.27      8.40 o 
  -5   7   4      236.02      234.88      8.12 o 
  -4   7   4       13.04       14.01      2.61 o 
  -3   7   4      138.23      135.49      6.48 o 
  -2   7   4        2.80        2.35      1.95 o 
  -1   7   4      316.99      317.25     12.24 o 
   0   7   4      169.43      159.85      6.66 o 
   1   7   4      146.29      147.87      6.61 o 
   2   7   4      131.13      130.87      6.20 o 
   3   7   4       38.42       36.31      3.68 o 
   4   7   4      158.87      163.01      7.48 o 
   5   7   4       38.78       38.00      4.09 o 
   6   7   4      195.67      181.59      8.38 o 
   7   7   4       11.54        9.61      3.51 o 
   8   7   4       38.96       37.51      5.03 o 
   9   7   4        0.52        0.13      3.35 o 
  -6   8   4      399.77      471.04     17.65 o 
  -5   8   4       15.10        9.88      2.82 o 
  -4   8   4      282.67      280.34      8.73 o 
  -3   8   4       99.85      108.74      5.04 o 
  -2   8   4       63.03       68.37      4.15 o 
  -1   8   4      144.29      145.06      7.57 o 
   0   8   4       81.14       75.62      4.14 o 
   1   8   4       26.21       26.76      2.87 o 
   2   8   4       29.17       30.52      3.61 o 
   3   8   4       21.93       13.23      3.12 o 
   4   8   4        1.63        1.80      2.72 o 
   5   8   4       70.80       80.63      8.92 o 
   6   8   4       92.80       84.61     10.30 o 
 -14   1   5      103.07       91.92      8.91 o 
 -13   1   5       99.39       76.63      5.13 o 
 -12   1   5       41.65       35.73      3.38 o 
 -11   1   5      307.82      292.66      7.71 o 
 -10   1   5       16.96       16.10      2.08 o 
  -9   1   5     1138.51     1106.60     13.71 o 
  -8   1   5       33.80       34.21      1.86 o 
  -7   1   5      596.86      609.75      7.81 o 
  -6   1   5      689.10      717.08     10.02 o 
  -5   1   5      467.63      491.73      5.97 o 
  -4   1   5      477.17      503.41      5.69 o 
  -3   1   5       10.58       12.71      0.73 o 
  -2   1   5      870.81      913.55      8.89 o 
  -1   1   5       97.41       99.38      2.08 o 
   0   1   5     2136.73     2179.01     21.13 o 
   1   1   5       38.09       45.94      1.57 o 
   2   1   5     1658.82     1706.59     14.94 o 
   3   1   5       48.86       60.04      1.87 o 
   4   1   5      156.97      158.01      2.51 o 
   5   1   5     3040.06     3158.42     29.77 o 
   6   1   5      794.76      843.32      9.72 o 
   7   1   5      321.01      308.29      5.02 o 
   8   1   5      162.75      175.86      4.44 o 
   9   1   5        0.26        1.75      1.30 o 
  10   1   5      178.08      167.58      7.42 o 
  11   1   5       36.93       39.32      3.44 o 
  12   1   5       77.57       81.70      9.02 o 
  13   1   5        4.15       -0.85      2.13 o 
  14   1   5       65.13       91.93      6.81 o 
 -14   2   5       60.39       76.40      7.27 o 
 -13   2   5      241.64      223.82      8.69 o 
 -12   2   5        0.23        0.91      2.14 o 
 -11   2   5      553.15      549.43     10.36 o 
 -10   2   5       57.18       52.70      3.45 o 
  -9   2   5      657.28      634.57      9.93 o 
  -8   2   5       77.63       76.68      2.84 o 
  -7   2   5      143.72      158.88      3.69 o 
  -6   2   5        3.44        6.43      0.92 o 
  -5   2   5      308.62      310.30      5.23 o 
  -4   2   5      129.15      133.77      3.18 o 
  -3   2   5        6.73        1.60      0.55 o 
  -2   2   5        3.59        2.02      0.65 o 
  -1   2   5     2552.51     2653.60     27.41 o 
   0   2   5        3.49        3.58      1.01 o 
   1   2   5      131.48      131.06      2.98 o 
   2   2   5       24.82       23.78      1.15 o 
   3   2   5       33.58       53.21      1.86 o 
   4   2   5      113.82      119.85      3.37 o 
   5   2   5      194.33      225.92      3.77 o 
   6   2   5       85.46       83.63      2.59 o 
   7   2   5      917.55      963.86     12.30 o 
   8   2   5       11.56       13.77      1.61 o 
   9   2   5      379.28      402.50     11.63 o 
  10   2   5        2.16        1.73      1.66 o 
  11   2   5        2.48        2.25      1.96 o 
  12   2   5      150.57      165.53     10.65 o 
  13   2   5      115.32       96.36      6.11 o 
  14   2   5       23.97       15.16      4.88 o 
 -14   3   5       15.73       20.92      5.53 o 
 -13   3   5       12.16        5.33      2.68 o 
 -12   3   5       55.55       56.62      6.48 o 
 -11   3   5      106.38      127.27      6.43 o 
 -10   3   5        3.60        2.51      1.88 o 
  -9   3   5      405.26      404.95      7.95 o 
  -8   3   5      465.69      448.53      7.00 o 
  -7   3   5      802.09      780.62     10.49 o 
  -6   3   5      330.87      307.24      6.12 o 
  -5   3   5        0.43        1.43      0.94 o 
  -4   3   5      910.20      928.98     11.94 o 
  -3   3   5       65.63       70.39      2.85 o 
  -2   3   5     1089.59     1084.25     10.90 o 
  -1   3   5      119.60      126.98      2.80 o 
   0   3   5      170.02      157.84      3.62 o 
   1   3   5       51.51       59.79      2.42 o 
   2   3   5      583.76      648.87      7.73 o 
   3   3   5      280.47      275.58      4.80 o 
   4   3   5      541.97      563.20      7.69 o 
   5   3   5     1010.09      980.38     13.05 o 
   6   3   5       42.66       38.81      1.89 o 
   7   3   5       79.64       78.61      3.81 o 
   8   3   5       16.10       11.61      1.81 o 
   9   3   5      425.49      436.95     10.28 o 
  10   3   5       39.66       30.70      3.12 o 
  11   3   5      112.53      117.04      7.97 o 
  12   3   5        2.99        7.78      2.99 o 
  13   3   5       69.81      100.81      6.95 o 
 -13   4   5       22.32       11.99      4.19 o 
 -12   4   5      224.90      253.56     13.81 o 
 -11   4   5      116.17      131.21      6.34 o 
 -10   4   5      189.76      185.56      6.70 o 
  -9   4   5      244.45      239.97      7.31 o 
  -8   4   5      152.34      162.27      6.70 o 
  -7   4   5      260.26      236.25      6.62 o 
  -6   4   5     1492.30     1525.37     22.66 o 
  -5   4   5      640.88      582.03      9.73 o 
  -4   4   5      317.25      312.40      6.22 o 
  -3   4   5      495.36      459.19      6.85 o 
  -2   4   5      205.42      233.98      5.23 o 
  -1   4   5     1577.75     1582.81     17.93 o 
   0   4   5      316.91      324.29      5.81 o 
   1   4   5      248.05      243.20      4.94 o 
   2   4   5     1402.47     1344.52     14.84 o 
   3   4   5     1515.92     1475.05     16.40 o 
   4   4   5      160.54      154.25      4.22 o 
   5   4   5      354.72      349.56      7.89 o 
   6   4   5      309.43      312.48      7.10 o 
   7   4   5        5.72        7.76      1.58 o 
   8   4   5      618.24      615.36     11.80 o 
   9   4   5       24.59       25.23      3.17 o 
  10   4   5      378.44      432.33     14.48 o 
  11   4   5      102.92       96.30      6.21 o 
  12   4   5      270.61      260.59     10.35 o 
  13   4   5      283.11      282.49     34.24 o 
 -12   5   5       20.29       35.38      7.21 o 
 -11   5   5       86.81       79.70      6.94 o 
 -10   5   5        9.80       20.73      3.63 o 
  -9   5   5      104.77      131.63      6.74 o 
  -8   5   5      185.10      175.93      7.42 o 
  -7   5   5      179.24      188.67      7.24 o 
  -6   5   5      502.02      486.03     11.17 o 
  -5   5   5      926.95      926.76     17.12 o 
  -4   5   5        5.01        2.47      1.86 o 
  -3   5   5      253.80      278.07      7.13 o 
  -2   5   5       42.69       44.51      3.04 o 
  -1   5   5      114.95      110.67      7.19 o 
   0   5   5       50.47       49.85      3.67 o 
   1   5   5      554.32      520.14     10.14 o 
   2   5   5      889.72      880.10     14.51 o 
   3   5   5      474.14      462.65     11.78 o 
   4   5   5      447.66      425.29     15.71 o 
   5   5   5      227.23      232.30      8.23 o 
   6   5   5        6.34        3.57      2.08 o 
   7   5   5        4.62       10.19      2.64 o 
   8   5   5        7.36        5.55      2.57 o 
   9   5   5      159.35      138.64      5.96 o 
  10   5   5      189.01      194.18      7.79 o 
  11   5   5       59.86       79.84      5.69 o 
  12   5   5        1.48        1.11      3.63 o 
 -10   6   5      175.73      197.80     10.82 o 
  -9   6   5       30.96       26.98      4.17 o 
  -8   6   5      160.41      165.56      7.67 o 
  -7   6   5       18.94       18.31      3.43 o 
  -6   6   5      458.63      465.09     10.96 o 
  -5   6   5      357.14      360.84      9.41 o 
  -4   6   5      272.53      280.07      8.97 o 
  -3   6   5       29.91       26.65      3.64 o 
  -2   6   5       13.03       16.86      2.75 o 
  -1   6   5        3.28        3.45      1.88 o 
   0   6   5      883.18      882.17     15.34 o 
   1   6   5       65.27       60.42      4.72 o 
   2   6   5      127.32      116.31      6.24 o 
   3   6   5       54.33       53.89      4.39 o 
   4   6   5      261.08      249.20      8.88 o 
   5   6   5      155.67      148.78      7.25 o 
   6   6   5      138.08      130.17      8.85 o 
   7   6   5        1.39       -0.03      2.65 o 
   8   6   5       30.88       38.86      4.98 o 
   9   6   5      201.23      177.17     10.22 o 
  10   6   5       37.58       39.00      5.76 o 
  -8   7   5       22.46       25.57      4.69 o 
  -7   7   5       82.04      102.56     10.65 o 
  -6   7   5        5.32        4.67      2.76 o 
  -5   7   5       28.60       34.71      3.87 o 
  -4   7   5       82.17       90.24      5.57 o 
  -3   7   5       19.83       23.42      3.15 o 
  -2   7   5       40.55       44.68      6.56 o 
  -1   7   5       10.46        7.83      2.52 o 
   0   7   5       90.27       97.11      6.11 o 
   1   7   5        2.98        4.73      2.36 o 
   2   7   5      115.85      122.63      5.85 o 
   3   7   5      200.98      201.67      8.47 o 
   4   7   5       51.20       47.65      4.65 o 
   5   7   5      150.41      150.24      7.78 o 
   6   7   5        1.25       -1.00      2.79 o 
   7   7   5       46.69       49.17      5.47 o 
   8   7   5        9.69       -0.96      3.93 o 
  -5   8   5        2.79        2.24      2.90 o 
  -4   8   5        2.70       -0.77      2.62 o 
  -3   8   5      248.05      254.39      8.72 o 
  -2   8   5       76.62       70.63      4.64 o 
  -1   8   5      425.35      427.76     10.07 o 
   0   8   5        1.53       -2.45      2.45 o 
   1   8   5        1.47       -1.55      2.46 o 
   2   8   5        7.48        6.14      3.16 o 
   3   8   5        4.28        1.78      3.12 o 
   4   8   5       18.37       15.64      4.01 o 
   5   8   5        4.67        3.59      3.44 o 
 -14   0   6      174.03      184.37     24.20 o 
 -13   0   6      118.59      139.04     12.10 o 
 -12   0   6       96.87      113.81      7.85 o 
 -11   0   6     1105.69     1069.76     29.41 o 
 -10   0   6      134.52      155.73      8.27 o 
  -9   0   6      279.04      272.02      8.32 o 
  -8   0   6      763.66      746.54     12.31 o 
  -7   0   6      270.25      253.57      5.87 o 
  -6   0   6       22.87       21.77      1.86 o 
  -5   0   6      284.65      378.19      8.14 o 
  -4   0   6      447.60      504.55      7.22 o 
  -3   0   6     1335.78     1403.62     15.16 o 
  -2   0   6       33.08       57.58      2.15 o 
  -1   0   6      175.80      163.85      4.60 o 
   0   0   6     1509.11     1555.91     19.77 o 
   1   0   6      521.99      624.12      9.14 o 
   2   0   6        0.43        3.52      0.93 o 
   3   0   6      123.08      121.66      2.76 o 
   4   0   6        0.25        3.80      1.52 o 
   5   0   6       74.02       58.92      3.02 o 
   6   0   6      213.03      197.27      5.38 o 
   7   0   6       18.03       17.65      2.21 o 
   8   0   6      447.06      498.92     10.50 o 
   9   0   6      177.62      192.73      9.11 o 
  10   0   6       93.76       99.44      6.97 o 
  11   0   6      880.83      855.62     21.24 o 
  12   0   6        5.24        7.73      4.76 o 
  13   0   6      224.00      275.58     13.49 o 
  14   0   6        0.06       -3.70      4.07 o 
 -14   1   6      106.67      102.69     10.97 o 
 -13   1   6       35.58       38.89      3.97 o 
 -12   1   6        0.18       -1.22      1.91 o 
 -11   1   6      624.55      602.72     10.79 o 
 -10   1   6     1000.37     1011.17     13.99 o 
  -9   1   6      557.70      543.18      8.85 o 
  -8   1   6      927.07      891.30     10.74 o 
  -7   1   6      280.98      290.91      4.97 o 
  -6   1   6     1272.36     1235.11     12.70 o 
  -5   1   6       21.47       23.14      1.45 o 
  -4   1   6      408.81      352.13      4.74 o 
  -3   1   6     2619.29     2830.19     25.99 o 
  -2   1   6       65.40       46.32      1.38 o 
  -1   1   6      601.28      616.18      7.75 o 
   0   1   6      225.96      256.78      4.09 o 
   1   1   6     1253.97     1141.91     12.22 o 
   2   1   6     1526.94     1612.54     14.16 o 
   3   1   6     1751.21     1842.55     17.03 o 
   4   1   6      356.97      419.25      5.76 o 
   5   1   6      130.98      123.72      2.77 o 
   6   1   6      264.23      255.15      4.37 o 
   7   1   6      869.30      832.99     10.66 o 
   8   1   6     2182.87     2224.09     26.51 o 
   9   1   6      493.43      509.09     14.93 o 
  10   1   6      208.21      213.51      8.55 o 
  11   1   6        5.02        2.15      1.95 o 
  12   1   6      229.61      245.55      8.33 o 
  13   1   6      116.08      142.60      7.32 o 
  14   1   6       70.60       82.78      8.74 o 
 -14   2   6      104.54      110.98     14.34 o 
 -13   2   6      172.80      169.37      7.81 o 
 -12   2   6      512.22      498.75     12.40 o 
 -11   2   6      725.82      772.38     15.43 o 
 -10   2   6       31.22       32.12      2.69 o 
  -9   2   6      110.68      111.83      4.31 o 
  -8   2   6       75.95       76.87      3.11 o 
  -7   2   6     1116.62     1131.48     13.55 o 
  -6   2   6       89.76       85.80      3.34 o 
  -5   2   6        0.23        2.98      0.87 o 
  -4   2   6       52.89       44.28      2.03 o 
  -3   2   6      310.39      284.98      6.30 o 
  -2   2   6     2702.71     2882.82     31.74 o 
  -1   2   6      775.77      802.71     13.72 o 
   0   2   6     6319.52     6641.51     74.49 o 
   1   2   6      650.87      654.43      8.95 o 
   2   2   6       87.61       66.99      1.84 o 
   3   2   6       23.19       17.74      1.15 o 
   4   2   6     1042.24      946.46     11.88 o 
   5   2   6      140.96      125.93      3.28 o 
   6   2   6        0.58       -0.05      0.70 o 
   7   2   6      275.21      263.28      4.77 o 
   8   2   6        0.02        0.11      1.05 o 
   9   2   6      700.31      692.09     11.35 o 
  10   2   6      253.48      204.46      6.96 o 
  11   2   6      671.48      731.58     13.38 o 
  12   2   6       31.39       18.02      3.55 o 
  13   2   6       56.69       40.51      4.74 o 
  14   2   6        8.60       13.94      4.98 o 
 -13   3   6       41.36       34.26      4.69 o 
 -12   3   6       13.62        9.84      2.90 o 
 -11   3   6       13.43       13.21      2.58 o 
 -10   3   6       31.41       31.71      2.96 o 
  -9   3   6        2.18        3.54      1.37 o 
  -8   3   6        5.03        2.28      1.59 o 
  -7   3   6        7.17        4.01      1.45 o 
  -6   3   6      128.12      112.00      4.01 o 
  -5   3   6       19.54       17.38      1.79 o 
  -4   3   6       10.19       12.02      1.34 o 
  -3   3   6      379.24      388.18      6.36 o 
  -2   3   6      199.17      243.88      4.36 o 
  -1   3   6      419.36      420.56      6.98 o 
   0   3   6      265.21      272.79      5.19 o 
   1   3   6       38.94       34.45      1.77 o 
   2   3   6       42.04       47.86      1.98 o 
   3   3   6      355.16      375.82      6.39 o 
   4   3   6       56.45       60.05      3.07 o 
   5   3   6       42.73       53.09      2.90 o 
   6   3   6      131.00      135.13      4.98 o 
   7   3   6       92.69       95.90      4.11 o 
   8   3   6      251.61      256.34      5.48 o 
   9   3   6        6.09        4.01      1.90 o 
  10   3   6        0.02       -0.10      1.88 o 
  11   3   6      294.24      268.28      9.75 o 
  12   3   6       50.77       57.38      5.48 o 
  13   3   6      122.27      106.95      7.74 o 
 -13   4   6       82.14       86.19     12.33 o 
 -12   4   6        3.31        4.29      4.04 o 
 -11   4   6       13.12        7.31      3.85 o 
 -10   4   6        1.18        0.67      2.25 o 
  -9   4   6       21.32       21.18      3.44 o 
  -8   4   6       16.42       18.01      4.08 o 
  -7   4   6      109.48      104.13      5.65 o 
  -6   4   6      150.01      153.18      6.56 o 
  -5   4   6       43.87       49.95      4.36 o 
  -4   4   6        0.24       -1.12      1.12 o 
  -3   4   6      144.68      123.86      3.60 o 
  -2   4   6        1.06        0.54      1.05 o 
  -1   4   6       40.21       44.94      2.42 o 
   0   4   6       63.83       59.87      2.72 o 
   1   4   6      181.57      195.50      5.57 o 
   2   4   6     1004.83     1026.07     14.39 o 
   3   4   6      256.83      263.65      6.83 o 
   4   4   6      285.92      295.27      7.09 o 
   5   4   6       19.13       13.66      2.81 o 
   6   4   6      166.27      167.56      8.62 o 
   7   4   6        9.52        5.57      2.34 o 
   8   4   6        9.41        2.98      2.11 o 
   9   4   6       26.53       39.47      4.71 o 
  10   4   6        0.65        3.58      2.35 o 
  11   4   6       47.64       30.55      3.78 o 
  12   4   6       14.33       25.15      4.55 o 
 -11   5   6        8.47        2.89      3.55 o 
 -10   5   6        0.98       -2.38      2.81 o 
  -9   5   6       46.46       36.73      4.37 o 
  -8   5   6       12.75       11.34      2.89 o 
  -7   5   6        5.86        4.19      2.11 o 
  -6   5   6       27.00       24.44      3.26 o 
  -5   5   6      258.67      258.83      8.21 o 
  -4   5   6      298.70      309.07      8.62 o 
  -3   5   6        1.85        2.90      1.70 o 
  -2   5   6        0.96       -0.42      1.49 o 
  -1   5   6       39.84       40.68      4.47 o 
   0   5   6      152.86      140.49      6.62 o 
   1   5   6      116.99      118.47      6.45 o 
   2   5   6       57.31       52.89      4.45 o 
   3   5   6       54.45       57.54      6.09 o 
   4   5   6       10.23       10.79      2.65 o 
   5   5   6       70.14       71.41      4.91 o 
   6   5   6       46.78       45.66      4.29 o 
   7   5   6        7.59        7.77      2.61 o 
   8   5   6       16.07       13.34      3.50 o 
   9   5   6        0.10       -2.64      2.64 o 
  10   5   6        5.60        4.00      3.22 o 
  11   5   6        0.00        1.05      4.24 o 
 -10   6   6        4.78        4.84      5.02 o 
  -9   6   6       69.01       63.40      5.62 o 
  -8   6   6        0.19        0.75      2.46 o 
  -7   6   6      208.07      202.24     11.68 o 
  -6   6   6        0.56        0.77      2.07 o 
  -5   6   6       41.44       50.41      4.68 o 
  -4   6   6       32.89       18.25      2.94 o 
  -3   6   6        9.89        6.76      2.39 o 
  -2   6   6       26.50       34.70      3.53 o 
  -1   6   6       17.18       12.85      2.62 o 
   0   6   6      207.13      203.20      9.20 o 
   1   6   6        5.88        1.18      2.20 o 
   2   6   6       90.39       96.52     10.03 o 
   3   6   6       10.73       17.84      3.48 o 
   4   6   6       77.42       69.63     10.47 o 
   5   6   6        4.47        4.82      2.92 o 
   6   6   6        2.25        1.34      2.62 o 
   7   6   6      107.18       96.01      8.29 o 
   8   6   6       27.52       21.19      4.43 o 
   9   6   6       25.70       42.09      5.81 o 
  10   6   6        1.53        4.53      4.16 o 
  -8   7   6      101.24      123.92      9.54 o 
  -7   7   6        3.48        0.57      3.13 o 
  -6   7   6       41.79       41.30      4.43 o 
  -5   7   6       55.42       61.11      5.60 o 
  -4   7   6      198.19      193.25     13.17 o 
  -3   7   6       80.66       78.75      5.78 o 
  -2   7   6       40.82       35.05      4.14 o 
  -1   7   6      164.94      162.78      7.90 o 
   0   7   6       52.52       59.57      5.20 o 
   1   7   6      518.13      532.27     13.86 o 
   2   7   6        1.89        0.46      2.86 o 
   3   7   6      310.25      313.79     11.79 o 
   4   7   6       37.91       38.34      6.48 o 
   5   7   6       15.49       13.97      4.06 o 
   6   7   6        4.98        3.86      3.47 o 
   7   7   6       88.27       95.83      8.78 o 
   8   7   6       58.76       44.87      8.02 o 
  -5   8   6       12.56        3.93      4.03 o 
  -4   8   6      115.34      134.31      7.90 o 
  -3   8   6       76.61       83.34      6.35 o 
  -2   8   6       78.66       62.05      5.54 o 
  -1   8   6       51.54       40.87      5.69 o 
   0   8   6      168.52      194.98     10.61 o 
   1   8   6        5.97       12.50      4.24 o 
   2   8   6      161.54      163.33      8.45 o 
   3   8   6       33.49       25.22      5.50 o 
   4   8   6      373.37      419.39     12.76 o 
 -14   1   7        1.62        1.03      4.97 o 
 -13   1   7       18.55       19.89      3.24 o 
 -12   1   7      104.80       90.58      5.37 o 
 -11   1   7      110.27       91.46      6.77 o 
 -10   1   7      132.84      130.47      5.45 o 
  -9   1   7      383.29      364.36      6.86 o 
  -8   1   7        1.07        0.66      0.99 o 
  -7   1   7      929.39      947.91     10.54 o 
  -6   1   7      144.03      148.45      4.00 o 
  -5   1   7      252.88      264.13      4.95 o 
  -4   1   7      176.73      184.94      3.22 o 
  -3   1   7      824.95      879.83      9.78 o 
  -2   1   7       34.94       36.76      1.42 o 
  -1   1   7      264.29      298.88      4.65 o 
   0   1   7      410.98      412.21      5.83 o 
   1   1   7        5.66        7.40      0.76 o 
   2   1   7     1859.34     1888.57     20.06 o 
   3   1   7      193.65      215.73      3.52 o 
   4   1   7      354.80      370.56      5.93 o 
   5   1   7        0.09        0.51      0.85 o 
   6   1   7      924.66      907.99     10.24 o 
   7   1   7      228.90      233.47      4.53 o 
   8   1   7      192.01      205.88      5.36 o 
   9   1   7      252.45      256.29      6.50 o 
  10   1   7      150.92      146.90      8.24 o 
  11   1   7        7.52       12.12      2.40 o 
  12   1   7       96.82       89.69      6.12 o 
  13   1   7       14.37        1.32      3.16 o 
  14   1   7       18.87       12.87      5.57 o 
 -13   2   7      222.05      238.09     10.68 o 
 -12   2   7        3.53       11.28      2.88 o 
 -11   2   7        6.46        7.75      2.35 o 
 -10   2   7        3.85        1.96      1.82 o 
  -9   2   7       96.96       98.33      3.48 o 
  -8   2   7      359.77      360.39      7.63 o 
  -7   2   7       66.14       68.18      3.53 o 
  -6   2   7      251.62      215.49      4.48 o 
  -5   2   7       10.62        7.41      1.51 o 
  -4   2   7       97.30      102.00      2.54 o 
  -3   2   7       11.20       16.07      1.12 o 
  -2   2   7      430.97      446.29      9.46 o 
  -1   2   7      485.46      496.98      9.43 o 
   0   2   7        0.04       -0.73      1.12 o 
   1   2   7      460.15      484.34      7.24 o 
   2   2   7       75.68       56.58      1.80 o 
   3   2   7      776.51      787.53     10.28 o 
   4   2   7        0.29        0.15      0.75 o 
   5   2   7        1.62        2.30      1.00 o 
   6   2   7        6.86       10.17      1.45 o 
   7   2   7       83.57       94.87      3.10 o 
   8   2   7       25.67       24.32      1.93 o 
   9   2   7      467.97      458.83      9.33 o 
  10   2   7      197.18      203.22      7.96 o 
  11   2   7      239.59      233.02      8.88 o 
  12   2   7        1.10        0.56      2.49 o 
  13   2   7      138.22      162.12      9.25 o 
 -13   3   7      120.19      122.03     10.82 o 
 -12   3   7      108.25      122.75      8.24 o 
 -11   3   7        1.62        2.51      2.56 o 
 -10   3   7      160.79      142.07      7.31 o 
  -9   3   7       28.75       19.74      3.39 o 
  -8   3   7       46.91       53.84      4.25 o 
  -7   3   7       14.39       12.36      2.19 o 
  -6   3   7       12.57        5.96      1.55 o 
  -5   3   7     1426.97     1415.17     20.84 o 
  -4   3   7       93.54       94.08      2.98 o 
  -3   3   7       85.08       63.01      2.75 o 
  -2   3   7      937.91     1014.85     16.01 o 
  -1   3   7     1315.31     1365.33     17.07 o 
   0   3   7       83.49      114.42      3.92 o 
   1   3   7      892.30      876.91     12.08 o 
   2   3   7      278.86      284.16      5.05 o 
   3   3   7      160.77      155.88      4.05 o 
   4   3   7       24.68       32.82      2.28 o 
   5   3   7       66.16       68.30      3.53 o 
   6   3   7     1737.40     1759.22     24.23 o 
   7   3   7      121.79      118.15      6.53 o 
   8   3   7      496.81      500.53     11.82 o 
   9   3   7       53.63       63.43      4.96 o 
  10   3   7      241.89      281.63     10.40 o 
  11   3   7      154.92      153.99      7.13 o 
  12   3   7       18.20       11.28      3.35 o 
  13   3   7        1.27       -0.24      3.23 o 
 -12   4   7      146.62      154.54     11.04 o 
 -11   4   7      397.09      384.91     12.89 o 
 -10   4   7       10.12        8.26      2.94 o 
  -9   4   7      422.27      418.17     11.25 o 
  -8   4   7      473.80      460.77     13.65 o 
  -7   4   7        2.77        7.85      2.20 o 
  -6   4   7      279.28      266.00     10.37 o 
  -5   4   7      369.21      334.37      7.83 o 
  -4   4   7      951.52      975.91     13.97 o 
  -3   4   7        0.51        0.77      1.32 o 
  -2   4   7     1519.89     1510.48     17.28 o 
  -1   4   7      490.75      471.39      7.47 o 
   0   4   7      592.36      601.14      8.85 o 
   1   4   7       24.91       27.87      2.60 o 
   2   4   7      380.96      403.91      7.33 o 
   3   4   7      278.10      290.91      6.84 o 
   4   4   7      773.83      756.90     14.39 o 
   5   4   7     1269.06     1265.73     23.24 o 
   6   4   7       22.73       22.34      3.33 o 
   7   4   7      236.32      224.14      9.40 o 
   8   4   7      107.64      103.49      6.12 o 
   9   4   7      161.62      168.21      9.05 o 
  10   4   7       48.87       48.10      5.60 o 
  11   4   7       45.39       40.29      5.29 o 
  12   4   7      114.40      116.56      9.54 o 
 -11   5   7       88.40      107.42      9.19 o 
 -10   5   7       84.15       97.97     10.08 o 
  -9   5   7       66.62       70.92      5.69 o 
  -8   5   7      144.23      135.51      7.23 o 
  -7   5   7       30.13       47.77      4.65 o 
  -6   5   7      138.71      157.69      7.18 o 
  -5   5   7      619.52      593.53     12.77 o 
  -4   5   7       38.81       38.12      3.34 o 
  -3   5   7     1516.03     1557.02     24.16 o 
  -2   5   7        4.47        1.67      2.00 o 
  -1   5   7      337.88      318.16      9.32 o 
   0   5   7       24.41       19.43      3.41 o 
   1   5   7       15.29       15.27      2.65 o 
   2   5   7      245.80      258.45      8.95 o 
   3   5   7      339.59      331.38     14.83 o 
   4   5   7       45.50       39.60      4.41 o 
   5   5   7       30.19       36.53      3.75 o 
   6   5   7      656.62      635.94     14.00 o 
   7   5   7        2.90        7.57      3.21 o 
   8   5   7       88.67       89.00      6.82 o 
   9   5   7        6.61        6.60      3.41 o 
  10   5   7       64.08       62.55      6.52 o 
  11   5   7       24.68       42.68     11.86 o 
  -9   6   7      461.39      474.83     15.13 o 
  -8   6   7       95.81      102.76      6.86 o 
  -7   6   7       30.17       32.28      4.22 o 
  -6   6   7      219.10      226.49      9.12 o 
  -5   6   7       14.67       15.55      3.21 o 
  -4   6   7       55.01       55.60      4.56 o 
  -3   6   7      207.18      205.58      8.76 o 
  -2   6   7      824.96      824.92     16.07 o 
  -1   6   7      254.55      246.32      9.64 o 
   0   6   7       63.07       57.05      5.08 o 
   1   6   7      136.44      157.94     10.92 o 
   2   6   7      101.99       99.64      7.13 o 
   3   6   7      619.50      634.42     15.80 o 
   4   6   7      125.62      134.37      7.86 o 
   5   6   7      213.05      200.92      9.91 o 
   6   6   7       36.90       34.15      4.67 o 
   7   6   7      300.68      270.78     11.63 o 
   8   6   7        0.24       -1.63      3.25 o 
   9   6   7       42.06       30.82      5.67 o 
  -7   7   7       37.61       15.65      4.27 o 
  -6   7   7       59.29       46.50      5.68 o 
  -5   7   7      363.35      401.33     12.12 o 
  -4   7   7        2.28        4.83      2.88 o 
  -3   7   7      444.91      427.98     12.46 o 
  -2   7   7       25.03       25.84      3.80 o 
  -1   7   7       16.55       20.01      3.47 o 
   0   7   7       40.65       28.32      3.92 o 
   1   7   7       57.59       70.91      6.10 o 
   2   7   7       94.70       98.06      7.45 o 
   3   7   7       60.64       46.79      5.40 o 
   4   7   7       10.14        9.13      3.88 o 
   5   7   7       25.63       16.26      4.29 o 
   6   7   7       52.75       49.78      8.55 o 
   7   7   7       30.56       21.71      6.23 o 
  -3   8   7       30.87       34.74      6.20 o 
  -2   8   7       69.49       63.71      8.06 o 
  -1   8   7       72.94       71.59      6.63 o 
   0   8   7       74.76       74.52      6.75 o 
   1   8   7       40.23       52.13      6.71 o 
   2   8   7      110.20      127.49     10.97 o 
   3   8   7       26.38       11.84      4.89 o 
 -13   0   8      290.47      262.05     15.55 o 
 -12   0   8       52.99       55.82      7.50 o 
 -11   0   8        2.49        1.95      3.65 o 
 -10   0   8      228.27      225.60     13.65 o 
  -9   0   8       59.08       66.31      4.63 o 
  -8   0   8     1085.09     1071.89     19.17 o 
  -7   0   8     1287.53     1237.62     18.50 o 
  -6   0   8     3780.78     3618.48     45.47 o 
  -5   0   8        1.52        0.24      1.32 o 
  -4   0   8     2119.91     2116.59     28.37 o 
  -3   0   8        1.56        0.85      0.93 o 
  -2   0   8        3.93        3.92      0.99 o 
  -1   0   8      454.44      460.09      8.47 o 
   0   0   8      131.45      140.16      3.97 o 
   1   0   8      996.04      979.70     15.31 o 
   2   0   8      856.97      951.39     15.36 o 
   3   0   8      585.67      541.62     10.38 o 
   4   0   8       49.45       37.29      2.11 o 
   5   0   8     1215.70     1183.23     17.10 o 
   6   0   8       23.64       21.04      2.09 o 
   7   0   8      207.33      225.54      8.73 o 
   8   0   8        0.43        1.82      1.81 o 
   9   0   8      472.15      442.53     12.69 o 
  10   0   8      106.56      121.42      7.68 o 
  11   0   8        1.51       -1.53      3.39 o 
  12   0   8       10.02        9.05      5.12 o 
  13   0   8        4.80        8.92      8.28 o 
 -13   1   8      178.17      195.12     11.31 o 
 -12   1   8       26.52       33.09      4.46 o 
 -11   1   8      124.62      120.44      6.07 o 
 -10   1   8       35.07       34.38      3.02 o 
  -9   1   8      391.97      400.12      8.89 o 
  -8   1   8      382.69      383.08      6.76 o 
  -7   1   8      903.31      884.92     12.17 o 
  -6   1   8       85.92       86.08      3.54 o 
  -5   1   8     1828.23     1815.84     20.35 o 
  -4   1   8      202.68      191.07      3.53 o 
  -3   1   8      375.01      371.43      4.94 o 
  -2   1   8       78.82       59.71      1.79 o 
  -1   1   8        5.48       17.60      1.03 o 
   0   1   8      731.18      634.79      7.31 o 
   1   1   8      102.91       91.96      2.78 o 
   2   1   8      869.17      862.05     10.45 o 
   3   1   8      211.19      186.69      4.66 o 
   4   1   8     1084.63     1038.16     12.13 o 
   5   1   8        9.87       17.69      3.02 o 
   6   1   8      210.38      208.21      4.69 o 
   7   1   8      315.99      321.13      5.85 o 
   8   1   8       50.33       47.07      2.91 o 
   9   1   8      526.22      549.45     10.39 o 
  10   1   8      286.72      284.84      8.52 o 
  11   1   8       35.43       44.05      4.31 o 
  12   1   8       50.45       58.01      5.14 o 
  13   1   8       13.41        8.99      3.80 o 
 -13   2   8        3.51        6.92      5.14 o 
 -12   2   8      169.78      155.76      8.96 o 
 -11   2   8        0.13        3.19      2.71 o 
 -10   2   8      447.51      448.13     11.65 o 
  -9   2   8        0.39       -0.22      1.94 o 
  -8   2   8      652.18      608.77     12.80 o 
  -7   2   8      271.80      289.07      8.81 o 
  -6   2   8       37.12       47.86      2.87 o 
  -5   2   8      412.62      402.93      6.71 o 
  -4   2   8        0.70       -0.04      0.82 o 
  -3   2   8     1076.93     1025.61     12.46 o 
  -2   2   8      130.36      143.25      3.76 o 
  -1   2   8       31.25       37.76      2.74 o 
   0   2   8      491.75      514.54      9.76 o 
   1   2   8     1689.76     1691.84     20.06 o 
   2   2   8      169.93      212.31      3.99 o 
   3   2   8      264.19      264.71      4.95 o 
   4   2   8      143.01      143.16      3.97 o 
   5   2   8      188.35      190.49      4.31 o 
   6   2   8      927.59      920.73     12.82 o 
   7   2   8       39.69       44.10      3.29 o 
   8   2   8       34.98       27.38      3.29 o 
   9   2   8       44.78       31.33      2.82 o 
  10   2   8      188.45      175.88      7.08 o 
  11   2   8      161.98      173.13      9.95 o 
  12   2   8       25.92       12.43      3.32 o 
  13   2   8       26.77       27.23      4.62 o 
 -12   3   8        0.58        3.46      3.83 o 
 -11   3   8       53.56       57.45      5.76 o 
 -10   3   8        4.52        1.87      2.53 o 
  -9   3   8      137.04      121.13      6.44 o 
  -8   3   8      185.63      169.74      7.31 o 
  -7   3   8       27.94       28.80      3.06 o 
  -6   3   8        5.83        1.79      1.42 o 
  -5   3   8      177.11      171.65      5.21 o 
  -4   3   8      321.92      283.54      6.24 o 
  -3   3   8      204.07      209.32      4.31 o 
  -2   3   8      356.21      335.25      6.07 o 
  -1   3   8        1.16        0.18      1.43 o 
   0   3   8      260.21      231.22      7.60 o 
   1   3   8      182.19      191.19      4.22 o 
   2   3   8       13.03       11.60      1.24 o 
   3   3   8      350.02      351.73      6.24 o 
   4   3   8       23.50       24.74      2.86 o 
   5   3   8       35.00       31.75      3.31 o 
   6   3   8      289.27      294.42      7.98 o 
   7   3   8        6.77        5.76      2.13 o 
   8   3   8      236.97      223.54     12.60 o 
   9   3   8       24.78       23.28      3.34 o 
  10   3   8        7.61        4.78      3.03 o 
  11   3   8       87.73       93.43     10.59 o 
  12   3   8        6.02        9.59      4.41 o 
 -12   4   8       44.06       41.71      6.60 o 
 -11   4   8       58.71       63.21      7.01 o 
 -10   4   8        7.08        5.11      2.95 o 
  -9   4   8       19.45        9.85      2.87 o 
  -8   4   8      107.99      110.88      6.85 o 
  -7   4   8        5.94        1.06      1.91 o 
  -6   4   8       18.11       12.69      2.34 o 
  -5   4   8       17.31       22.92      3.87 o 
  -4   4   8        0.01        0.70      1.41 o 
  -3   4   8       39.31       51.17      3.79 o 
  -2   4   8        1.02        1.88      1.21 o 
  -1   4   8       23.96       20.08      2.04 o 
   0   4   8      498.19      510.82      9.09 o 
   1   4   8       73.17       83.22      5.02 o 
   2   4   8        9.07        8.40      1.91 o 
   3   4   8      214.98      206.92      9.48 o 
   4   4   8      426.36      414.31     10.91 o 
   5   4   8      684.30      656.77     14.92 o 
   6   4   8      432.97      424.14     11.77 o 
   7   4   8       51.84       50.79      4.95 o 
   8   4   8       70.94       66.59      6.12 o 
   9   4   8       31.86       21.34      4.11 o 
  10   4   8       13.66       16.85      4.02 o 
  11   4   8       49.01       46.71      6.38 o 
 -10   5   8       15.54       25.22      5.79 o 
  -9   5   8      111.18      108.43      6.88 o 
  -8   5   8      157.96      160.69      7.86 o 
  -7   5   8        7.53        4.67      2.59 o 
  -6   5   8       38.50       48.58      5.48 o 
  -5   5   8        1.12        0.54      2.39 o 
  -4   5   8        7.58        3.48      1.84 o 
  -3   5   8      123.93      113.35      9.94 o 
  -2   5   8      116.75      111.14      5.84 o 
  -1   5   8       17.56       11.21      2.54 o 
   0   5   8       11.43        9.75      2.55 o 
   1   5   8      285.54      304.54      9.69 o 
   2   5   8       99.59       97.74      6.03 o 
   3   5   8       90.64       88.35      5.93 o 
   4   5   8      353.61      325.66     23.62 o 
   5   5   8       30.13       28.66      3.55 o 
   6   5   8        1.79        1.52      2.17 o 
   7   5   8        7.95        4.22      2.91 o 
   8   5   8        7.58        7.02      2.98 o 
   9   5   8        0.00        1.46      3.14 o 
  10   5   8       32.33       29.82      5.92 o 
  -9   6   8       30.68       30.18      7.45 o 
  -8   6   8        3.83        8.87      3.76 o 
  -7   6   8       37.66       26.32      4.00 o 
  -6   6   8       24.71       17.16      3.47 o 
  -5   6   8       52.74       57.93      4.75 o 
  -4   6   8       17.89       17.14      3.04 o 
  -3   6   8      166.29      177.24      8.64 o 
  -2   6   8       12.94       11.78      2.65 o 
  -1   6   8        0.88        0.15      2.33 o 
   0   6   8        2.96        3.15      2.52 o 
   1   6   8       24.08       23.14      3.78 o 
   2   6   8      152.64      164.17      9.38 o 
   3   6   8       20.83       19.29      3.86 o 
   4   6   8      104.69      103.67      7.18 o 
   5   6   8      190.82      200.21     10.01 o 
   6   6   8       22.84       19.65      4.23 o 
   7   6   8        8.92        2.59      3.27 o 
   8   6   8        0.33        0.00      3.25 o 
   9   6   8        0.72        2.11      3.94 o 
  -6   7   8       64.95       69.49      7.26 o 
  -5   7   8        9.13        7.78      3.18 o 
  -4   7   8       93.00       96.13      6.91 o 
  -3   7   8        0.02       -1.41      2.59 o 
  -2   7   8      273.89      293.66     13.72 o 
  -1   7   8        8.63        3.55      2.88 o 
   0   7   8        9.89        5.45      3.35 o 
   1   7   8      198.33      214.78      9.57 o 
   2   7   8        0.87       -2.93      2.93 o 
   3   7   8      434.20      433.41     14.36 o 
   4   7   8        9.96       11.15      4.08 o 
   5   7   8      248.35      261.61     12.36 o 
   6   7   8        3.80        5.37      5.10 o 
  -1   8   8       24.38       15.95      5.30 o 
   0   8   8       59.34       49.30      6.86 o 
   1   8   8      195.85      226.62     12.57 o 
 -13   1   9       32.90       35.69      5.25 o 
 -12   1   9       28.19       19.73      3.50 o 
 -11   1   9       30.68       30.15      3.49 o 
 -10   1   9       12.69        9.42      3.40 o 
  -9   1   9        6.20        2.64      2.03 o 
  -8   1   9        6.10       10.97      2.24 o 
  -7   1   9      222.78      216.55      6.48 o 
  -6   1   9        2.22        4.63      1.29 o 
  -5   1   9       81.31       70.02      3.60 o 
  -4   1   9        1.12        0.65      0.81 o 
  -3   1   9        0.17        0.08      0.67 o 
  -2   1   9      318.64      293.62      5.41 o 
  -1   1   9       11.03       11.08      1.38 o 
   0   1   9       79.99       76.87      2.08 o 
   1   1   9       43.43       48.71      1.76 o 
   2   1   9       69.18       79.95      2.22 o 
   3   1   9        3.32        2.53      0.87 o 
   4   1   9      274.76      296.24      5.15 o 
   5   1   9      183.46      179.38      4.13 o 
   6   1   9       33.07       37.32      2.46 o 
   7   1   9       65.97       69.64      3.83 o 
   8   1   9      135.98      138.38      7.40 o 
   9   1   9        2.94        1.55      1.86 o 
  10   1   9       48.31       44.88      3.96 o 
  11   1   9        0.00        1.22      2.81 o 
  12   1   9       17.91        9.57      3.72 o 
  13   1   9        3.85        9.81      5.96 o 
 -13   2   9       16.19       11.62      9.87 o 
 -12   2   9       34.50       25.43      9.97 o 
 -11   2   9       68.20       67.74      6.54 o 
 -10   2   9      221.83      228.34      8.65 o 
  -9   2   9        4.17        1.15      2.14 o 
  -8   2   9      240.65      222.21      8.71 o 
  -7   2   9       34.19       28.28      3.00 o 
  -6   2   9        4.41        3.94      1.69 o 
  -5   2   9      390.23      371.20      6.89 o 
  -4   2   9       30.53       22.01      1.67 o 
  -3   2   9       89.76       88.67      3.94 o 
  -2   2   9      569.26      562.51      8.49 o 
  -1   2   9      331.44      314.83      6.75 o 
   0   2   9      898.15      924.21     12.16 o 
   1   2   9      252.24      262.82      6.85 o 
   2   2   9      162.57      173.03      5.52 o 
   3   2   9        0.93       -0.09      0.94 o 
   4   2   9      362.25      354.89      6.30 o 
   5   2   9      493.70      509.73      8.97 o 
   6   2   9       24.39       32.70      3.53 o 
   7   2   9        1.22       -0.40      1.75 o 
   8   2   9       29.27       32.71      3.54 o 
   9   2   9      258.37      258.98      9.17 o 
  10   2   9       61.82       55.32      5.36 o 
  11   2   9      109.25      106.00      7.56 o 
  12   2   9       34.13       26.72     10.95 o 
 -12   3   9       26.31       32.11      6.70 o 
 -11   3   9      398.69      419.27     17.31 o 
 -10   3   9      165.68      161.08      7.98 o 
  -9   3   9       75.31       68.26      5.02 o 
  -8   3   9      206.85      206.86      7.93 o 
  -7   3   9      236.34      245.01      7.87 o 
  -6   3   9       39.30       27.13      2.87 o 
  -5   3   9       12.42       20.36      3.08 o 
  -4   3   9      225.81      268.30      7.28 o 
  -3   3   9      199.97      179.09      4.29 o 
  -2   3   9       29.42       29.23      2.34 o 
  -1   3   9       30.98       22.43      2.66 o 
   0   3   9      420.41      379.98      9.03 o 
   1   3   9     1105.13     1188.18     19.50 o 
   2   3   9       96.71      113.21      3.10 o 
   3   3   9      761.46      740.66     13.76 o 
   4   3   9      173.52      164.78      6.84 o 
   5   3   9      125.94      128.73      6.54 o 
   6   3   9        3.33        4.78      1.95 o 
   7   3   9      182.52      184.46      9.63 o 
   8   3   9      685.21      686.21     16.71 o 
   9   3   9       61.00       68.71      5.30 o 
  10   3   9      277.16      269.92     11.75 o 
  11   3   9       80.28       74.39      7.56 o 
  12   3   9      393.66      442.47     16.39 o 
 -11   4   9      102.72      108.45      9.41 o 
 -10   4   9       82.81       83.01      6.09 o 
  -9   4   9      221.63      201.23      8.87 o 
  -8   4   9       76.72       58.52      7.88 o 
  -7   4   9      479.57      510.37     11.97 o 
  -6   4   9        3.29        2.89      1.89 o 
  -5   4   9       84.40       99.29      4.99 o 
  -4   4   9      337.76      314.55      8.95 o 
  -3   4   9       23.88       39.73      3.34 o 
  -2   4   9      274.50      262.45      8.56 o 
  -1   4   9      114.73      118.85     10.62 o 
   0   4   9      791.45      778.72     18.92 o 
   1   4   9      122.15      111.81      6.27 o 
   2   4   9      233.52      219.90      7.44 o 
   3   4   9      823.33      813.91     16.60 o 
   4   4   9      423.12      451.42     15.74 o 
   5   4   9      199.04      188.81      8.12 o 
   6   4   9       31.50       42.72      6.18 o 
   7   4   9       69.80       74.02      6.64 o 
   8   4   9       12.67       10.82      3.06 o 
   9   4   9      438.19      503.72     14.46 o 
  10   4   9        0.03        0.77      3.56 o 
  11   4   9       80.12       71.29      7.91 o 
 -10   5   9      353.36      409.05     14.94 o 
  -9   5   9        1.19       -2.11      2.96 o 
  -8   5   9      199.28      223.76      9.10 o 
  -7   5   9        0.84        0.74      2.30 o 
  -6   5   9      354.54      399.08     10.56 o 
  -5   5   9       71.43       51.78      4.04 o 
  -4   5   9      769.32      783.16     14.77 o 
  -3   5   9      230.86      214.84      9.19 o 
  -2   5   9       98.38       95.58      5.32 o 
  -1   5   9      460.12      454.86     11.39 o 
   0   5   9      562.64      595.04     16.98 o 
   1   5   9     1034.10      981.20     26.70 o 
   2   5   9        9.11        6.98      2.63 o 
   3   5   9      134.21      134.66      7.30 o 
   4   5   9       26.48       25.30      3.69 o 
   5   5   9        0.20        1.37      2.13 o 
   6   5   9        1.05       -0.87      2.53 o 
   7   5   9       90.80       93.07      6.87 o 
   8   5   9       46.80       54.39      5.40 o 
   9   5   9        4.19        3.22      3.89 o 
  10   5   9       13.77       11.78      9.87 o 
  -8   6   9      168.08      200.56     11.61 o 
  -7   6   9      449.80      440.32     20.61 o 
  -6   6   9        0.00        1.94      2.75 o 
  -5   6   9      270.87      276.67      9.55 o 
  -4   6   9        4.70        4.55      2.46 o 
  -3   6   9       57.46       65.43      4.65 o 
  -2   6   9       13.72       14.25      2.65 o 
  -1   6   9      389.61      405.82     12.82 o 
   0   6   9      203.47      220.14      9.22 o 
   1   6   9      436.88      462.71     12.83 o 
   2   6   9       45.44       37.81      4.63 o 
   3   6   9      678.04      719.60     17.39 o 
   4   6   9      948.45      962.53     21.15 o 
   5   6   9       43.30       39.02      5.00 o 
   6   6   9      268.78      277.52     11.63 o 
   7   6   9        4.73        5.95      4.13 o 
   8   6   9      216.54      250.63     13.33 o 
  -5   7   9       20.48       21.45      4.76 o 
  -4   7   9       78.85       72.17      7.54 o 
  -3   7   9      279.10      275.23     11.77 o 
  -2   7   9       93.04      105.68      8.34 o 
  -1   7   9      159.57      164.19      9.04 o 
   0   7   9      188.88      181.39     11.73 o 
   1   7   9      385.64      371.60     19.35 o 
   2   7   9       10.88       11.82      4.02 o 
   3   7   9        2.97        2.14      3.58 o 
   4   7   9       51.95       50.79      8.59 o 
   5   7   9       14.94        9.10      5.46 o 
 -12   0  10       31.90       29.52      5.41 o 
 -11   0  10      250.86      277.02     12.73 o 
 -10   0  10       18.11       14.54      3.98 o 
  -9   0  10      719.80      714.65     95.53 o 
  -8   0  10        8.96       16.88      4.73 o 
  -7   0  10        1.63        1.45      2.75 o 
  -6   0  10     2157.19     2092.67     44.88 o 
  -5   0  10      200.16      186.82      7.02 o 
  -4   0  10     4567.37     4468.79     68.73 o 
  -3   0  10      661.63      592.17     14.96 o 
  -2   0  10     6620.75     6425.53     96.01 o 
  -1   0  10        7.64        4.33      1.49 o 
   0   0  10       79.87       68.70      3.38 o 
   1   0  10      115.35      123.31      5.27 o 
   2   0  10      377.43      369.62      9.83 o 
   3   0  10      948.42      891.70     17.29 o 
   4   0  10        5.61        4.38      1.92 o 
   5   0  10      949.96     1003.38     20.20 o 
   6   0  10       78.68       76.70      6.70 o 
   7   0  10     1130.23     1147.76     25.35 o 
   8   0  10      209.52      202.09      9.06 o 
   9   0  10       79.13       90.73      7.89 o 
  10   0  10      166.57      167.06     15.92 o 
  11   0  10      128.44      103.12      9.83 o 
  12   0  10       27.56       29.62      6.81 o 
 -12   1  10      395.02      424.62     16.16 o 
 -11   1  10        2.30        5.98      3.51 o 
 -10   1  10      481.13      524.50     14.82 o 
  -9   1  10      199.59      185.38      9.18 o 
  -8   1  10        8.02        2.47      2.09 o 
  -7   1  10      122.39      124.42      5.30 o 
  -6   1  10        3.10        1.76      1.27 o 
  -5   1  10     1491.02     1473.47     17.40 o 
  -4   1  10      269.29      286.25      5.12 o 
  -3   1  10      409.44      384.37      8.56 o 
  -2   1  10      930.31      937.52     12.52 o 
  -1   1  10      589.94      578.42      9.30 o 
   0   1  10        5.44        6.80      1.46 o 
   1   1  10      471.28      447.21      8.00 o 
   2   1  10       18.86       24.46      1.85 o 
   3   1  10        9.48        6.46      1.01 o 
   4   1  10      866.54      838.27     11.02 o 
   5   1  10      154.28      147.72      4.80 o 
   6   1  10      461.36      432.65     14.23 o 
   7   1  10       12.87        9.66      2.17 o 
   8   1  10      208.62      214.66      9.44 o 
   9   1  10        1.19       -0.89      2.78 o 
  10   1  10       24.02       16.71      4.46 o 
  11   1  10        2.34        0.46      2.40 o 
  12   1  10      112.54      108.06      8.14 o 
 -12   2  10        1.74       -4.17      5.06 o 
 -11   2  10        6.30        5.26      4.32 o 
 -10   2  10        1.41        5.17      2.93 o 
  -9   2  10       70.19       70.98      5.92 o 
  -8   2  10      121.18      105.27      5.79 o 
  -7   2  10      192.64      199.56      6.92 o 
  -6   2  10       79.29       63.80      4.82 o 
  -5   2  10        5.39        4.38      1.45 o 
  -4   2  10       57.41       66.58      2.86 o 
  -3   2  10       18.64        9.55      1.43 o 
  -2   2  10      686.00      625.82      8.46 o 
  -1   2  10      659.09      695.90      9.94 o 
   0   2  10       22.31       29.19      1.88 o 
   1   2  10       85.21       99.80      2.91 o 
   2   2  10       43.41       31.28      2.19 o 
   3   2  10      224.85      209.16      6.23 o 
   4   2  10       36.04       38.18      2.80 o 
   5   2  10       32.02       36.74      2.96 o 
   6   2  10        4.87        3.28      1.85 o 
   7   2  10      109.82      114.78      5.90 o 
   8   2  10       66.16       70.41      4.97 o 
   9   2  10      256.83      257.05     11.38 o 
  10   2  10       14.98       24.27      5.21 o 
  11   2  10        0.09        0.11      3.64 o 
  12   2  10       10.68        4.78      5.85 o 
 -11   3  10       45.37       34.88     12.58 o 
 -10   3  10      109.67      104.62      8.65 o 
  -9   3  10       48.29       46.85      4.50 o 
  -8   3  10       41.32       42.07      4.75 o 
  -7   3  10       64.65       71.83      4.78 o 
  -6   3  10      888.05      830.78     16.38 o 
  -5   3  10       45.13       45.00      3.30 o 
  -4   3  10        0.85        0.60      1.57 o 
  -3   3  10       23.58       21.44      2.88 o 
  -2   3  10        9.92        3.33      1.94 o 
  -1   3  10     1034.10      953.11     18.66 o 
   0   3  10      131.26      139.51      7.80 o 
   1   3  10      350.41      321.64      9.48 o 
   2   3  10      510.37      510.68     10.47 o 
   3   3  10       48.66       51.38      4.44 o 
   4   3  10       16.19        8.38      2.39 o 
   5   3  10      180.78      195.97     10.81 o 
   6   3  10       96.29       99.64      5.70 o 
   7   3  10      142.85      140.25      7.29 o 
   8   3  10      213.43      206.28      8.60 o 
   9   3  10        6.53        1.45      2.65 o 
  10   3  10       93.86       91.31      7.05 o 
  11   3  10        0.15        4.49      4.59 o 
 -10   4  10       27.65       26.32      5.39 o 
  -9   4  10        1.25        0.85      2.51 o 
  -8   4  10       11.12        7.94      2.77 o 
  -7   4  10        9.01        4.03      2.37 o 
  -6   4  10       29.82       37.94      3.59 o 
  -5   4  10        4.40        7.74      2.09 o 
  -4   4  10       23.90       28.22      3.26 o 
  -3   4  10       28.15       24.09      2.70 o 
  -2   4  10       28.48       20.88      3.68 o 
  -1   4  10       13.22        3.90      2.62 o 
   0   4  10       73.71       91.45      6.80 o 
   1   4  10       83.54       75.91     10.11 o 
   2   4  10      176.61      170.33      6.69 o 
   3   4  10      128.40      140.95      6.46 o 
   4   4  10        0.57       -0.65      1.93 o 
   5   4  10       68.27       73.09      6.16 o 
   6   4  10       25.55       27.34      5.34 o 
   7   4  10      331.61      324.07     16.10 o 
   8   4  10       10.20       11.53      3.18 o 
   9   4  10      217.47      242.95     12.89 o 
  10   4  10       29.37       18.36      4.83 o 
  -9   5  10        0.91        0.08      3.35 o 
  -8   5  10        1.45        0.51      3.25 o 
  -7   5  10      117.79       98.52      7.35 o 
  -6   5  10       61.90       71.10      5.84 o 
  -5   5  10       13.84       14.85      3.65 o 
  -4   5  10       65.40       67.80      7.57 o 
  -3   5  10       40.72       50.10      5.84 o 
  -2   5  10        1.17        2.16      2.74 o 
  -1   5  10       42.73       37.39      5.09 o 
   0   5  10        4.13        4.87      3.06 o 
   1   5  10        6.95        9.83      3.46 o 
   2   5  10       13.96       11.64      2.86 o 
   3   5  10      284.24      293.88     10.57 o 
   4   5  10       12.78       12.72      3.23 o 
   5   5  10      144.70      147.11      7.07 o 
   6   5  10       11.89        9.03      3.27 o 
   7   5  10        4.07        3.75      3.13 o 
   8   5  10       59.00       58.54      5.91 o 
   9   5  10        0.04       -1.57      3.58 o 
  -7   6  10        5.02       -1.17      3.51 o 
  -6   6  10       81.37      101.67      6.87 o 
  -5   6  10       13.94       12.87      3.67 o 
  -4   6  10        4.55        5.77      3.06 o 
  -3   6  10        1.65        0.37      2.51 o 
  -2   6  10       17.55       14.74      4.26 o 
  -1   6  10        7.67        3.85      3.51 o 
   0   6  10       13.94       10.16      3.96 o 
   1   6  10       12.34       11.43      4.09 o 
   2   6  10       45.57       60.39      6.74 o 
   3   6  10        9.89        9.26      3.95 o 
   4   6  10       44.60       44.15      5.23 o 
   5   6  10        0.10        3.56      3.26 o 
   6   6  10       23.21       26.23      7.39 o 
   7   6  10      104.78      107.81     10.94 o 
  -4   7  10        2.48        0.44      4.30 o 
  -3   7  10       17.61       22.54      5.81 o 
  -2   7  10        3.51       -0.99      3.62 o 
  -1   7  10       37.68       35.18      6.66 o 
   0   7  10      253.31      257.16     17.19 o 
   1   7  10        5.84        7.21      5.52 o 
   2   7  10        0.56        4.42      5.19 o 
   3   7  10       55.83       62.64     19.11 o 
 -12   1  11       92.99       86.76      7.92 o 
 -11   1  11       10.82        6.66      5.03 o 
 -10   1  11       11.99       13.08      3.33 o 
  -9   1  11        3.11       -0.20      2.28 o 
  -8   1  11       14.13       13.36      2.69 o 
  -7   1  11       10.66        9.60      4.27 o 
  -6   1  11        6.04        3.29      2.85 o 
  -5   1  11      268.60      291.88      8.37 o 
  -4   1  11      128.66      139.08      5.26 o 
  -3   1  11      281.79      315.87      7.18 o 
  -2   1  11      577.08      629.01     10.13 o 
  -1   1  11       23.53       35.19      2.47 o 
   0   1  11      408.81      368.95      9.55 o 
   1   1  11       17.31       16.50      2.05 o 
   2   1  11        0.77        0.92      1.42 o 
   3   1  11       14.62       10.09      2.13 o 
   4   1  11       19.84       20.27      2.91 o 
   5   1  11        8.75        8.24      1.48 o 
   6   1  11       49.39       31.00      3.29 o 
   7   1  11        0.16       -0.82      2.05 o 
   8   1  11       24.94       31.06      4.19 o 
   9   1  11       10.67        7.07      3.56 o 
  10   1  11        8.17        3.66      3.49 o 
  11   1  11       10.49        5.38      4.74 o 
 -11   2  11       37.01       35.82      5.86 o 
 -10   2  11       64.68       58.95      5.97 o 
  -9   2  11       23.96       23.11      3.95 o 
  -8   2  11      148.22      160.24      9.01 o 
  -7   2  11       58.08       52.51      4.67 o 
  -6   2  11      426.62      437.29     12.09 o 
  -5   2  11       12.61        9.66      1.79 o 
  -4   2  11      781.99      758.91     11.23 o 
  -3   2  11      172.71      175.86      8.47 o 
  -2   2  11      254.55      257.87      9.06 o 
  -1   2  11      449.14      453.14      8.15 o 
   0   2  11       33.49       27.47      3.13 o 
   1   2  11       76.96       75.27      3.35 o 
   2   2  11      784.64      749.25     13.18 o 
   3   2  11      219.47      219.44      5.61 o 
   4   2  11      117.49      125.67      4.80 o 
   5   2  11        0.98        3.94      1.78 o 
   6   2  11      223.03      219.19      8.28 o 
   7   2  11        8.64       12.66      3.17 o 
   8   2  11       15.06       12.19      4.02 o 
   9   2  11        9.43        8.99      4.75 o 
  10   2  11      139.16      147.51     10.75 o 
  11   2  11      163.40      122.14     17.51 o 
 -11   3  11      513.89      547.33     25.55 o 
 -10   3  11       13.63        9.26      4.14 o 
  -9   3  11      336.42      377.80     12.86 o 
  -8   3  11        2.84       -1.86      2.42 o 
  -7   3  11      645.02      647.02     14.53 o 
  -6   3  11      233.39      261.51      9.91 o 
  -5   3  11      122.81      125.04      7.43 o 
  -4   3  11       44.36       47.03      5.47 o 
  -3   3  11       13.69       27.39      2.91 o 
  -2   3  11      274.55      338.36     10.77 o 
  -1   3  11        0.85        0.58      2.04 o 
   0   3  11        4.28        1.54      2.14 o 
   1   3  11       38.01       45.96      4.62 o 
   2   3  11      560.32      567.82     12.00 o 
   3   3  11      206.07      198.54      7.78 o 
   4   3  11      301.49      299.48     10.87 o 
   5   3  11       70.74       81.95      4.66 o 
   6   3  11      387.53      369.35      9.53 o 
   7   3  11      121.68      119.22      7.33 o 
   8   3  11       23.71       24.00      3.89 o 
   9   3  11       22.35       30.70      5.77 o 
  10   3  11       70.19       72.96     10.33 o 
 -10   4  11      100.03      116.22     15.16 o 
  -9   4  11       40.07       35.19      7.99 o 
  -8   4  11      278.07      280.29     10.01 o 
  -7   4  11       10.99        8.74      2.68 o 
  -6   4  11      151.54      123.50      6.13 o 
  -5   4  11        6.52        7.47      2.19 o 
  -4   4  11      236.30      244.94      8.29 o 
  -3   4  11        9.94       18.28      3.71 o 
  -2   4  11        3.87        3.11      2.60 o 
  -1   4  11      437.78      471.04     14.20 o 
   0   4  11        4.76        0.94      2.51 o 
   1   4  11      180.30      191.59     14.80 o 
   2   4  11       20.01       17.43      3.78 o 
   3   4  11       50.62       55.85      4.36 o 
   4   4  11       61.19       54.94      4.66 o 
   5   4  11      322.99      320.69     10.45 o 
   6   4  11        3.79        3.81      2.90 o 
   7   4  11       46.97       50.62      4.63 o 
   8   4  11        0.39       -0.75      2.55 o 
   9   4  11       18.01       16.81      5.34 o 
  -8   5  11        2.44        2.41      3.63 o 
  -7   5  11      663.65      723.14     17.40 o 
  -6   5  11      122.83      110.38      7.24 o 
  -5   5  11      161.92      152.35      7.96 o 
  -4   5  11      144.11      164.41     10.21 o 
  -3   5  11      405.42      452.46     16.82 o 
  -2   5  11      332.44      310.65     17.60 o 
  -1   5  11        0.11       -1.33      2.96 o 
   0   5  11      250.69      259.46     12.01 o 
   1   5  11        1.88        3.19      3.36 o 
   2   5  11      878.50      922.93     23.14 o 
   3   5  11      209.28      207.30     11.48 o 
   4   5  11       79.51       97.30      8.19 o 
   5   5  11       69.28       72.74      5.16 o 
   6   5  11      162.79      167.32      8.96 o 
   7   5  11      216.06      227.23     10.09 o 
   8   5  11        1.19        1.88      3.48 o 
  -6   6  11      237.20      226.69     12.85 o 
  -5   6  11      102.90       80.28     10.17 o 
  -4   6  11      160.88      198.74     10.31 o 
  -3   6  11      163.86      154.82      8.54 o 
  -2   6  11       60.42       49.45      6.30 o 
  -1   6  11       94.45      117.12     10.13 o 
   0   6  11       14.46        5.45      4.27 o 
   1   6  11      186.20      199.03     18.06 o 
   2   6  11       15.40        9.38      4.31 o 
   3   6  11      452.47      499.10     20.67 o 
   4   6  11       14.38        7.84      6.63 o 
   5   6  11      150.12      149.86     13.37 o 
 -11   0  12      128.44      143.29     21.65 o 
 -10   0  12        0.80        1.59      7.32 o 
  -9   0  12      191.23      248.05     25.47 o 
  -8   0  12      210.50      211.75     22.29 o 
  -7   0  12      650.19      656.59     35.66 o 
  -6   0  12       29.32       21.65      8.28 o 
  -5   0  12       24.06       30.73      7.80 o 
  -4   0  12        2.42        5.76      3.67 o 
  -3   0  12     1288.21     1263.13     35.12 o 
  -2   0  12     2375.14     2401.16     58.43 o 
  -1   0  12     1711.73     1687.80     43.11 o 
   0   0  12     1630.52     1568.60     40.64 o 
   1   0  12      378.37      364.68     14.75 o 
   2   0  12      828.60      751.46     23.98 o 
   3   0  12        0.01       -2.03      2.90 o 
   4   0  12      609.34      633.42     22.62 o 
   5   0  12      227.44      201.63     17.35 o 
   6   0  12        0.13       -2.85      3.52 o 
   7   0  12      363.88      343.30     17.77 o 
   8   0  12      789.91      781.09     39.48 o 
   9   0  12       80.41      137.56     18.15 o 
  10   0  12      277.91      269.38     26.43 o 
 -11   1  12       82.79       92.57     12.54 o 
 -10   1  12      215.36      222.57     17.81 o 
  -9   1  12      137.95      139.96     10.64 o 
  -8   1  12      430.77      438.86     16.03 o 
  -7   1  12       25.95       25.62      4.77 o 
  -6   1  12      188.79      177.86      9.63 o 
  -5   1  12        3.04        2.81      2.14 o 
  -4   1  12       86.20       88.38      5.21 o 
  -3   1  12     1335.40     1295.08     21.85 o 
  -2   1  12       19.79       20.65      2.45 o 
  -1   1  12       10.12        9.48      2.30 o 
   0   1  12      648.08      641.12     14.36 o 
   1   1  12      558.48      529.61     12.73 o 
   2   1  12      214.27      228.05      9.24 o 
   3   1  12        7.21       19.97      3.14 o 
   4   1  12      196.75      156.89      8.14 o 
   5   1  12      399.87      395.75     12.31 o 
   6   1  12       47.17       49.96      5.53 o 
   7   1  12      319.58      328.47     13.66 o 
   8   1  12      263.26      285.38      9.66 o 
   9   1  12       29.73       22.39      5.28 o 
  10   1  12        6.68        5.60      4.10 o 
 -10   2  12      112.95      130.23      8.05 o 
  -9   2  12       27.10       39.12      4.77 o 
  -8   2  12      228.18      205.04      8.57 o 
  -7   2  12       49.66       55.64      4.74 o 
  -6   2  12        1.42       -1.61      1.80 o 
  -5   2  12        3.94        5.08      2.10 o 
  -4   2  12      120.78      101.97      3.93 o 
  -3   2  12      428.32      440.21     13.33 o 
  -2   2  12       10.09        8.74      1.79 o 
  -1   2  12       12.48       13.42      1.62 o 
   0   2  12      507.10      497.92      9.47 o 
   1   2  12      203.68      177.64      6.06 o 
   2   2  12      112.18      121.88      5.19 o 
   3   2  12       77.08       80.73      4.16 o 
   4   2  12      175.62      153.24      5.86 o 
   5   2  12        3.75        4.26      2.24 o 
   6   2  12        9.61       10.58      4.09 o 
   7   2  12       94.09       78.00      5.94 o 
   8   2  12       15.79       13.54      3.56 o 
   9   2  12       22.01       13.65      4.38 o 
  10   2  12       58.21       42.53      8.74 o 
 -10   3  12       31.63       37.28      6.60 o 
  -9   3  12      383.29      415.75     13.62 o 
  -8   3  12        3.09        6.24      3.13 o 
  -7   3  12       50.90       58.59      5.79 o 
  -6   3  12      205.32      200.11      9.06 o 
  -5   3  12       17.56       15.59      2.78 o 
  -4   3  12      704.76      710.31     27.79 o 
  -3   3  12       42.90       36.90      5.59 o 
  -2   3  12       19.18       18.49      3.66 o 
  -1   3  12        7.30        8.07      2.75 o 
   0   3  12      160.06      185.40      8.48 o 
   1   3  12      330.47      319.83     10.55 o 
   2   3  12       30.53       21.56      2.63 o 
   3   3  12      138.92      145.36     10.77 o 
   4   3  12       17.95        9.92      2.35 o 
   5   3  12      152.54      160.02      7.34 o 
   6   3  12        6.80        6.74      2.82 o 
   7   3  12        8.45       10.96      3.68 o 
   8   3  12      132.38      127.47      8.36 o 
   9   3  12       68.05       69.38     10.10 o 
  -9   4  12       21.31       27.73      5.89 o 
  -8   4  12        0.33       -0.21      3.71 o 
  -7   4  12       26.04       17.45      3.64 o 
  -6   4  12      103.00      103.57      8.00 o 
  -5   4  12        0.38        2.39      2.64 o 
  -4   4  12        1.86        7.27      4.07 o 
  -3   4  12       17.22       11.70      3.65 o 
  -2   4  12        8.74        3.72      4.00 o 
  -1   4  12       18.36       16.80      4.78 o 
   0   4  12      125.46      114.31      7.86 o 
   1   4  12       31.54       22.94      4.28 o 
   2   4  12        3.21        2.13      2.93 o 
   3   4  12        3.25        4.26      3.05 o 
   4   4  12        8.44        6.90      3.43 o 
   5   4  12        0.06       -0.42      2.66 o 
   6   4  12       40.30       41.69      4.63 o 
   7   4  12        0.81        7.00      3.36 o 
   8   4  12        3.66        6.44      4.10 o 
  -7   5  12      153.98      155.57     19.90 o 
  -6   5  12       17.30        5.80      4.29 o 
  -5   5  12       48.70       41.20      4.98 o 
  -4   5  12        3.74       -2.99      2.99 o 
  -3   5  12       62.91       49.06      7.49 o 
  -2   5  12       11.19       17.81      4.38 o 
  -1   5  12       83.89       76.61      7.01 o 
   0   5  12        2.89       -1.81      2.99 o 
   1   5  12       35.14       23.66      4.70 o 
   2   5  12        0.39        0.35      3.33 o 
   3   5  12       24.42       19.85      4.50 o 
   4   5  12       17.43       10.12      4.09 o 
   5   5  12       33.74       38.08      8.89 o 
   6   5  12        0.78        6.52      6.64 o 
  -4   6  12       27.88       24.73      6.79 o 
  -3   6  12       73.19       75.83     12.62 o 
  -2   6  12        2.09        0.80      5.08 o 
  -1   6  12       13.59       13.80      5.98 o 
   0   6  12        0.25        6.58      5.39 o 
   1   6  12        9.18        7.14      5.90 o 
   2   6  12        0.48        0.10      4.64 o 
   3   6  12        9.66        4.72      6.44 o 
   4   6  12       76.96       90.48     13.27 o 
 -10   1  13       66.30       54.97     10.02 o 
  -9   1  13        0.15        4.54      4.19 o 
  -8   1  13       25.26       14.25      4.52 o 
  -7   1  13       15.96       16.02      6.88 o 
  -6   1  13       55.90       71.76      6.82 o 
  -5   1  13       20.33       20.88      3.21 o 
  -4   1  13        9.36        4.94      2.20 o 
  -3   1  13        4.20        6.16      2.71 o 
  -2   1  13       18.38       20.50      3.32 o 
  -1   1  13      386.82      410.59     11.34 o 
   0   1  13      391.99      434.45     11.70 o 
   1   1  13        1.26        3.36      2.33 o 
   2   1  13      258.30      223.96      9.57 o 
   3   1  13        3.19        4.93      2.66 o 
   4   1  13       20.21       16.23      5.06 o 
   5   1  13        0.34        2.16      2.93 o 
   6   1  13       33.81       33.42      5.33 o 
   7   1  13        0.01        1.65      3.78 o 
   8   1  13       30.96       22.96      6.39 o 
   9   1  13       18.96       17.38      6.29 o 
  -9   2  13      127.41      148.48     10.98 o 
  -8   2  13       94.71       94.13      8.70 o 
  -7   2  13       93.63       85.46      7.76 o 
  -6   2  13       12.15        9.95      3.76 o 
  -5   2  13      254.94      263.61     15.81 o 
  -4   2  13      172.74      176.05      6.69 o 
  -3   2  13       20.59       21.95      3.77 o 
  -2   2  13      481.22      437.73     14.22 o 
  -1   2  13        9.74        5.27      3.41 o 
   0   2  13      570.52      556.18     15.99 o 
   1   2  13       17.17       14.44      3.40 o 
   2   2  13       30.59       35.97      3.39 o 
   3   2  13       19.54       15.36      3.23 o 
   4   2  13       74.42       62.79      5.70 o 
   5   2  13      116.21      116.03      6.71 o 
   6   2  13       46.42       32.12      4.27 o 
   7   2  13       66.14       69.47      5.39 o 
   8   2  13        2.97       -0.55      2.80 o 
   9   2  13      120.39      147.88      9.66 o 
  -9   3  13      168.33      206.99      9.85 o 
  -8   3  13      235.48      258.43     10.06 o 
  -7   3  13       96.90       88.87      6.19 o 
  -6   3  13      145.87      146.02      7.10 o 
  -5   3  13      690.04      678.77     17.84 o 
  -4   3  13       11.42       14.19      4.18 o 
  -3   3  13       91.31       75.33      7.37 o 
  -2   3  13        8.14        8.41      3.65 o 
  -1   3  13      113.38      102.43      8.44 o 
   0   3  13       85.99      120.75     14.17 o 
   1   3  13       11.49       23.45      4.63 o 
   2   3  13       39.33       48.77      6.05 o 
   3   3  13       49.27       55.87      9.55 o 
   4   3  13        1.91        4.85      2.48 o 
   5   3  13        0.14        0.73      2.29 o 
   6   3  13      330.40      351.18     13.79 o 
   7   3  13        2.33        3.71      3.13 o 
   8   3  13       38.07       37.96      5.79 o 
  -7   4  13        0.77        5.53      5.28 o 
  -6   4  13       12.48       16.77      4.42 o 
  -5   4  13      103.56      105.80      9.74 o 
  -4   4  13      386.10      411.11     19.28 o 
  -3   4  13      220.26      187.82     14.33 o 
  -2   4  13       56.63       64.25      7.95 o 
  -1   4  13       37.50       30.53      6.02 o 
   0   4  13      124.00      145.14     14.65 o 
   1   4  13       17.68        5.09     12.42 o 
   2   4  13      289.07      295.27     15.85 o 
   3   4  13      168.08      187.71     13.72 o 
   4   4  13      101.86      126.82     11.71 o 
   5   4  13      149.78      156.28      9.12 o 
   6   4  13        6.92        6.08      4.71 o 
   7   4  13       45.72       53.39      6.63 o 
  -5   5  13      699.17      687.72     25.17 o 
  -4   5  13       16.79       26.43     13.37 o 
  -3   5  13      308.19      286.90     33.12 o 
  -2   5  13       64.72       59.39      8.82 o 
  -1   5  13      519.15      559.77     23.66 o 
   0   5  13       29.15       24.83      6.30 o 
   1   5  13        9.70        8.82      8.60 o 
   2   5  13      135.42      163.17     14.49 o 
   3   5  13       18.24       22.29     11.14 o 
   4   5  13       94.67       73.87     16.56 o 
   5   5  13      113.25       72.28     17.19 o 
  -9   0  14        3.46       -5.41      7.01 o 
  -8   0  14       16.01        4.14      7.64 o 
  -7   0  14       94.64       85.34     15.28 o 
  -6   0  14      395.80      443.24     28.98 o 
  -5   0  14       75.50       66.14      8.61 o 
  -4   0  14       25.75       21.04      5.62 o 
  -3   0  14       80.13       98.39      9.68 o 
  -2   0  14      147.25      172.96     13.53 o 
  -1   0  14      131.50       94.21      9.22 o 
   0   0  14      169.23      218.64     27.54 o 
   1   0  14      451.23      488.08     19.36 o 
   2   0  14        1.60        2.55      4.03 o 
   3   0  14      395.06      353.52     16.62 o 
   4   0  14      349.60      334.07     16.59 o 
   5   0  14      114.55      114.15     12.58 o 
   6   0  14      142.25      159.20     22.93 o 
   7   0  14       61.65       82.47     14.33 o 
   8   0  14       63.60       92.02     15.60 o 
  -9   1  14      178.90      181.15     16.55 o 
  -8   1  14        0.31       -2.20      6.69 o 
  -7   1  14      202.52      201.27     15.94 o 
  -6   1  14       68.56       61.41      9.24 o 
  -5   1  14      435.76      444.16     13.69 o 
  -4   1  14       39.19       33.11      4.70 o 
  -3   1  14       91.20       85.61      6.65 o 
  -2   1  14       88.70       83.51      6.08 o 
  -1   1  14        0.70        0.04      2.54 o 
   0   1  14      393.06      396.95     11.67 o 
   1   1  14       67.57       80.07      5.80 o 
   2   1  14      189.43      201.50      9.21 o 
   3   1  14       98.24       86.61      6.47 o 
   4   1  14      312.03      328.88     11.48 o 
   5   1  14        8.68        7.89      6.10 o 
   6   1  14      151.41      161.31     22.26 o 
   7   1  14       95.73      102.79      9.89 o 
   8   1  14       46.71       35.84      7.75 o 
  -8   2  14      510.50      571.38     19.59 o 
  -7   2  14       32.93       46.87      6.30 o 
  -6   2  14      411.02      431.71     14.98 o 
  -5   2  14        0.68        0.26      2.54 o 
  -4   2  14      102.08      126.93      6.58 o 
  -3   2  14       12.11       19.33      3.58 o 
  -2   2  14       81.58       51.54      5.42 o 
  -1   2  14       46.15       88.51     23.88 o 
   0   2  14        7.77        7.91      5.62 o 
   1   2  14      108.51      100.54      7.12 o 
   2   2  14       13.84        5.32      2.78 o 
   3   2  14      751.53      760.67     23.26 o 
   4   2  14       44.66       39.69      5.05 o 
   5   2  14      299.00      316.14     20.80 o 
   6   2  14        2.02       -1.93      3.61 o 
   7   2  14       33.20       28.36      5.80 o 
   8   2  14       57.97       68.55      9.75 o 
  -7   3  14      244.12      273.77     19.90 o 
  -6   3  14      120.54      118.08      7.94 o 
  -5   3  14      120.61      108.90      6.29 o 
  -4   3  14        1.00        0.89      1.90 o 
  -3   3  14       98.39      114.54      7.38 o 
  -2   3  14       83.33       85.56     15.60 o 
  -1   3  14       47.91       56.04      5.29 o 
   0   3  14       84.43       80.31     11.78 o 
   1   3  14      104.78      107.04      7.04 o 
   2   3  14       75.74       83.20     24.04 o 
   3   3  14        1.45        4.94      2.82 o 
   4   3  14        0.02        1.57      2.47 o 
   5   3  14        2.35        2.41      3.94 o 
   6   3  14       36.91       38.22      4.39 o 
   7   3  14        0.32        0.24      3.05 o 
  -6   4  14       24.46       22.46      6.37 o 
  -5   4  14       78.86       86.30      6.78 o 
  -4   4  14        0.09       -0.60      4.10 o 
  -3   4  14       16.90       34.55      9.55 o 
  -2   4  14        0.14        1.41      4.21 o 
  -1   4  14        0.65       -3.39      3.89 o 
   0   4  14       51.91       35.69      6.42 o 
   1   4  14        3.33        1.21      3.82 o 
   2   4  14       81.99       84.52      9.16 o 
   3   4  14       19.47       25.28      5.98 o 
   4   4  14        7.45        6.59      3.28 o 
   5   4  14        5.10        3.47      4.62 o 
  -3   5  14      130.97      141.70     24.84 o 
  -2   5  14        5.21        6.37      9.23 o 
  -1   5  14      114.75      136.60     23.56 o 
   0   5  14       16.43       10.51     10.19 o 
   1   5  14       84.24       63.37     17.19 o 
   2   5  14       59.75       42.67     13.69 o 
  -7   1  15       15.35       26.25      7.50 o 
  -6   1  15       66.63       78.22     18.63 o 
  -5   1  15       95.42      126.48      9.55 o 
  -4   1  15      516.98      582.04     16.16 o 
  -3   1  15      112.21      130.87     11.21 o 
  -2   1  15        6.57        3.22      3.11 o 
  -1   1  15       34.66       33.81      4.34 o 
   0   1  15      144.59      153.15      8.27 o 
   1   1  15      149.50      155.63      8.54 o 
   2   1  15      218.07      230.69      9.84 o 
   3   1  15       39.06       49.57      6.02 o 
   4   1  15       75.16       57.92      6.70 o 
   5   1  15       13.58       15.78      4.76 o 
   6   1  15        3.70        5.60      4.40 o 
   7   1  15        0.36       -4.46      4.50 o 
  -7   2  15      102.87      114.34     11.69 o 
  -6   2  15        4.75        0.93      4.21 o 
  -5   2  15       96.82      105.50     12.03 o 
  -4   2  15       43.01       40.74      4.98 o 
  -3   2  15      244.80      256.34      9.98 o 
  -2   2  15       13.74       12.46      4.21 o 
  -1   2  15        7.27        1.92      4.30 o 
   0   2  15       30.98       22.32      6.05 o 
   1   2  15       10.72        9.25      4.46 o 
   2   2  15      104.35       74.80      9.08 o 
   3   2  15      292.88      303.21     16.05 o 
   4   2  15        0.86       -0.72      4.44 o 
   5   2  15       20.41       30.62      5.32 o 
   6   2  15        6.45       -1.35      4.10 o 
  -5   3  15        0.68       -2.29      3.73 o 
  -4   3  15       45.54       29.33      4.57 o 
  -3   3  15       31.49       31.83      4.68 o 
  -2   3  15       90.53      124.18     20.70 o 
  -1   3  15       44.76       35.34     12.42 o 
   0   3  15      173.81      176.09     23.24 o 
   1   3  15      146.07      127.69     19.74 o 
   2   3  15        0.04        5.15      5.41 o 
   3   3  15      200.47      249.46     13.17 o 
   4   3  15       29.46       29.23      6.22 o 
   5   3  15       10.13        7.28      6.37 o 
  -3   4  15      234.53      261.09     13.67 o 
  -2   4  15      250.42      244.17     14.49 o 
  -1   4  15      165.16      166.09     10.88 o 
   0   4  15       29.21       39.50      6.21 o 
   1   4  15      235.03      256.57     34.87 o 
   2   4  15       16.84       13.60      8.44 o 
   3   4  15       93.75       98.95      6.34 o 
  -6   0  16       14.57        9.23      9.23 o 
  -5   0  16      123.30      133.64     27.38 o 
  -4   0  16      135.88      142.18     19.11 o 
  -3   0  16        0.79        0.81      5.03 o 
  -2   0  16      261.12      283.95     25.79 o 
  -1   0  16        8.12       17.35      6.30 o 
   0   0  16       51.46       48.04      7.87 o 
   1   0  16        0.87        3.41      4.81 o 
   2   0  16       37.02       19.92      6.41 o 
   3   0  16       10.42       20.15      6.29 o 
   4   0  16       16.00       11.94      6.26 o 
   5   0  16       46.73       71.01     13.06 o 
  -5   1  16      190.15      220.39     13.07 o 
  -4   1  16        9.03        4.11      5.89 o 
  -3   1  16       76.56       82.73      9.78 o 
  -2   1  16      223.83      222.51     17.77 o 
  -1   1  16      167.15      166.00     10.87 o 
   0   1  16        0.22        1.31      3.82 o 
   1   1  16      256.98      271.97     13.72 o 
   2   1  16       74.93       86.92      7.83 o 
   3   1  16       28.84       25.25      5.15 o 
   4   1  16      195.05      211.20     15.18 o 
   5   1  16       38.00       41.79      6.71 o 
  -4   2  16      351.59      396.61     49.67 o 
  -3   2  16      100.73       97.63      9.83 o 
  -2   2  16      263.65      293.04     15.14 o 
  -1   2  16        2.67       -3.75      3.75 o 
   0   2  16       26.21       11.42      4.95 o 
   1   2  16       17.64       14.04      5.18 o 
   2   2  16       72.72      107.27     10.31 o 
   3   2  16      142.18      162.27     13.15 o 
   4   2  16        6.50        5.91      5.20 o 
  -2   3  16       56.38       46.17     14.01 o 
  -1   3  16      108.90      128.01     21.33 o 
   0   3  16       31.97       22.93     12.42 o 
   1   3  16       11.04       12.34      4.12 o 
   2   3  16        5.65        8.50      4.38 o 
  -2   1  17      265.71      304.73     22.29 o 
  -1   1  17      137.34      178.19     26.75 o 
   0   1  17       61.09       43.20     18.31 o 
   1   1  17       28.14       26.32      6.94 o 
                                                 
